# Supplementary material for: Deep Sequencing of the Scutellaria baicalensis Georgi Transcriptome Reveals Flavonoid Biosynthetic Profiling and Organ-Specific Gene Expression
Source: PLoS One. 2015 Aug 28;10(8):e0136397. doi: 10.1371/journal.pone.0136397 (PMC4552754; doi:10.1371/journal.pone.0136397)
Supplement: S1 Table — (XLSX) [file pone.0136397.s002.xlsx]

## Sheet: Sheet1
Table S1: The annotation results of gene ontology (GO) term analysis using InterProScan 5.		Table S1: The annotation results of gene ontology (GO) term analysis using InterProScan 5.
Unigene	Go Term	Go Name
HQ00009	GO:0005515	Molecular Function
HQ00019	GO:0005515	Molecular Function
HQ00020	GO:0003735|GO:0005840|GO:0006412|GO:0019843|GO:0005622	Molecular Function|Cellular Component|Biological Process
HQ00021	GO:0003735|GO:0005840|GO:0006412|GO:0005622|GO:0016651|GO:0055114|GO:0048038|GO:0051287|GO:0016020|GO:0051539|GO:0051536|GO:0008137|GO:0042773	Molecular Function|Cellular Component|Biological Process
HQ00023	GO:0000166|GO:0003676	Molecular Function
HQ00026	GO:0017176	Molecular Function
HQ00027	GO:0043531	Molecular Function
HQ00028	GO:0016616|GO:0055114|GO:0004450|GO:0006102	Molecular Function|Biological Process
HQ00029	GO:0003676|GO:0008270|GO:0015074	Molecular Function|Biological Process
HQ00030	GO:0005515	Molecular Function
HQ00032	GO:0005524	Molecular Function
HQ00034	GO:0003677|GO:0008289	Molecular Function
HQ00035	GO:0008168|GO:0032259	Molecular Function|Biological Process
HQ00036	GO:0005515|GO:0016791	Molecular Function
HQ00038	GO:0003723|GO:0030247|GO:0004672|GO:0005524|GO:0006468|GO:0016772	Molecular Function|Biological Process
HQ00040	GO:0004185|GO:0006508	Molecular Function|Biological Process
HQ00041	GO:0005524|GO:0004518|GO:0006281|GO:0003677|GO:0004519|GO:0005622	Molecular Function|Biological Process|Cellular Component
HQ00042	GO:0003950|GO:0006471|GO:0005634|GO:0006486|GO:0008373	Molecular Function|Biological Process|Cellular Component
HQ00043	GO:0006855|GO:0015238|GO:0015297|GO:0016020|GO:0055085	Biological Process|Molecular Function|Cellular Component
HQ00044	GO:0005515	Molecular Function
HQ00045	GO:0005524|GO:0016887|GO:0016020	Molecular Function|Cellular Component
HQ00047	GO:0015018|GO:0016020	Molecular Function|Cellular Component
HQ00048	GO:0005525|GO:0007264|GO:0005622|GO:0007165|GO:0016020|GO:0015031	Molecular Function|Biological Process|Cellular Component
HQ00049	GO:0005525|GO:0007264|GO:0005622|GO:0007165|GO:0016020|GO:0015031	Molecular Function|Biological Process|Cellular Component
HQ00052	GO:0005737|GO:0006629|GO:0016021|GO:0016627	Cellular Component|Biological Process|Molecular Function
HQ00054	GO:0005515	Molecular Function
HQ00055	GO:0004252|GO:0006508	Molecular Function|Biological Process
HQ00057	GO:0005525	Molecular Function
HQ00059	GO:0000166|GO:0003676	Molecular Function
HQ00060	GO:0003676|GO:0015074	Molecular Function|Biological Process
HQ00061	GO:0046658|GO:0051716	Cellular Component|Biological Process
HQ00062	GO:0005515	Molecular Function
HQ00063	GO:0004650|GO:0005975	Molecular Function|Biological Process
HQ00064	GO:0003677	Molecular Function
HQ00065	GO:0010215|GO:0016049|GO:0031225	Biological Process|Cellular Component
HQ00066	GO:0016757|GO:0006012|GO:0047216	Molecular Function|Biological Process
HQ00067	GO:0005515	Molecular Function
HQ00068	GO:0035556|GO:0004143|GO:0007205|GO:0016301	Biological Process|Molecular Function
HQ00069	GO:0019904	Molecular Function
HQ00070	GO:0005216|GO:0055085|GO:0005247|GO:0006821|GO:0016020|GO:0008168|GO:0031167|GO:0006396|GO:0008173	Molecular Function|Biological Process|Cellular Component
HQ00071	GO:0003824|GO:0006596	Molecular Function|Biological Process
HQ00072	GO:0005524|GO:0006457|GO:0006950|GO:0051082	Molecular Function|Biological Process
HQ00074	GO:0000166|GO:0003676	Molecular Function
HQ00076	GO:0008168	Molecular Function
HQ00078	GO:0005515	Molecular Function
HQ00079	GO:0009058|GO:0016844	Biological Process|Molecular Function
HQ00081	GO:0045454|GO:0055114|GO:0016491|GO:0050660|GO:0016668|GO:0004362|GO:0006749|GO:0050661	Biological Process|Molecular Function
HQ00082	GO:0016020	Cellular Component
HQ00085	GO:0005506|GO:0016705|GO:0020037|GO:0055114	Molecular Function|Biological Process
HQ00086	GO:0008270|GO:0005515	Molecular Function
HQ00088	GO:0005216|GO:0006811|GO:0016020|GO:0055085	Molecular Function|Biological Process|Cellular Component
HQ00089	GO:0005506|GO:0016705|GO:0020037|GO:0055114	Molecular Function|Biological Process
HQ00090	GO:0016020|GO:0016021|GO:0005215|GO:0006810	Cellular Component|Molecular Function|Biological Process
HQ00092	GO:0005509|GO:0005515|GO:0005783|GO:0006457|GO:0051082	Molecular Function|Cellular Component|Biological Process
HQ00093	GO:0003677|GO:0005665|GO:0006366	Molecular Function|Cellular Component|Biological Process
HQ00095	GO:0003690|GO:0005739|GO:0006355	Molecular Function|Cellular Component|Biological Process
HQ00096	GO:0004252|GO:0006508	Molecular Function|Biological Process
HQ00098	GO:0004672|GO:0005524|GO:0006468|GO:0016772	Molecular Function|Biological Process
HQ00099	GO:0004518|GO:0006281|GO:0016788|GO:0003677|GO:0003824	Molecular Function|Biological Process
HQ00101	GO:0000287|GO:0008897	Molecular Function
HQ00102	GO:0016620|GO:0055114	Molecular Function|Biological Process
HQ00103	GO:0005975|GO:0004553|GO:0030246	Biological Process|Molecular Function
HQ00104	GO:0043531	Molecular Function
HQ00105	GO:0003677|GO:0005634|GO:0006351	Molecular Function|Cellular Component|Biological Process
HQ00108	GO:0007165	Biological Process
HQ00109	GO:0009269	Biological Process
HQ00111	GO:0046872	Molecular Function
HQ00114	GO:0005515	Molecular Function
HQ00115	GO:0006457|GO:0051082	Biological Process|Molecular Function
HQ00116	GO:0046983|GO:0003677	Molecular Function
HQ00117	GO:0008237|GO:0004222|GO:0006508	Molecular Function|Biological Process
HQ00118	GO:0003887|GO:0003677|GO:0006260|GO:0005524|GO:0009360	Molecular Function|Biological Process|Cellular Component
HQ00119	GO:0004190|GO:0006508	Molecular Function|Biological Process
HQ00120	GO:0004518|GO:0006281|GO:0003677|GO:0003824	Molecular Function|Biological Process
HQ00123	GO:0008152|GO:0016597	Biological Process|Molecular Function
HQ00124	GO:0003824|GO:0008152	Molecular Function|Biological Process
HQ00125	GO:0003676|GO:0005524|GO:0008026|GO:0006310	Molecular Function|Biological Process
HQ00126	GO:0003723|GO:0003676	Molecular Function
HQ00130	GO:0003723|GO:0003735|GO:0005622|GO:0005840|GO:0006412|GO:0003676	Molecular Function|Cellular Component|Biological Process
HQ00131	GO:0005975	Biological Process
HQ00132	GO:0016791	Molecular Function
HQ00133	GO:0005509	Molecular Function
HQ00134	GO:0008171|GO:0008168|GO:0005515	Molecular Function
HQ00136	GO:0005515	Molecular Function
HQ00138	GO:0003333|GO:0015171|GO:0016020|GO:0006865|GO:0016021|GO:0055085	Biological Process|Molecular Function|Cellular Component
HQ00141	GO:0005515	Molecular Function
HQ00142	GO:0008152|GO:0016758	Biological Process|Molecular Function
HQ00144	GO:0003676|GO:0005524|GO:0005622|GO:0006260|GO:0006281|GO:0043140|GO:0008026|GO:0000166|GO:0003824|GO:0044237|GO:0006310	Molecular Function|Cellular Component|Biological Process
HQ00147	GO:0006629	Biological Process
HQ00148	GO:0005975|GO:0008184|GO:0004645|GO:0030170	Biological Process|Molecular Function
HQ00149	GO:0005506|GO:0016705|GO:0020037|GO:0055114	Molecular Function|Biological Process
HQ00152	GO:0005515|GO:0004672|GO:0006468|GO:0005524|GO:0016772	Molecular Function|Biological Process
HQ00153	GO:0005515	Molecular Function
HQ00154	GO:0005199|GO:0009664	Molecular Function|Biological Process
HQ00156	GO:0006511	Biological Process
HQ00158	GO:0005515	Molecular Function
HQ00159	GO:0006855|GO:0015238|GO:0015297|GO:0016020|GO:0055085	Biological Process|Molecular Function|Cellular Component
HQ00160	GO:0004672|GO:0005524|GO:0006468|GO:0005515|GO:0016772	Molecular Function|Biological Process
HQ00165	GO:0004672|GO:0006468|GO:0005524|GO:0016772	Molecular Function|Biological Process
HQ00166	GO:0005515	Molecular Function
HQ00167	GO:0005319|GO:0006869	Molecular Function|Biological Process
HQ00168	GO:0000166|GO:0003676	Molecular Function
HQ00169	GO:0016491|GO:0055114|GO:0003824|GO:0005975|GO:0008270|GO:0016832|GO:0004616|GO:0051287	Molecular Function|Biological Process
HQ00170	GO:0046983	Molecular Function
HQ00171	GO:0016020	Cellular Component
HQ00173	GO:0003677|GO:0004803|GO:0006313	Molecular Function|Biological Process
HQ00175	GO:0005488	Molecular Function
HQ00176	GO:0008152|GO:0016758|GO:0005975|GO:0030259	Biological Process|Molecular Function
HQ00177	GO:0003676|GO:0015074	Molecular Function|Biological Process
HQ00178	GO:0005524	Molecular Function
HQ00180	GO:0000166|GO:0003676	Molecular Function
HQ00181	GO:0005524|GO:0006139|GO:0019206	Molecular Function|Biological Process
HQ00182	GO:0003676|GO:0008270	Molecular Function
HQ00184	GO:0003700|GO:0006355|GO:0043565	Molecular Function|Biological Process
HQ00186	GO:0001522|GO:0003723|GO:0009451|GO:0009982	Biological Process|Molecular Function
HQ00187	GO:0005515	Molecular Function
HQ00188	GO:0005787|GO:0006465|GO:0008233|GO:0016021	Cellular Component|Biological Process|Molecular Function
HQ00189	GO:0003824	Molecular Function
HQ00192	GO:0003824|GO:0004722|GO:0006470	Molecular Function|Biological Process
HQ00193	GO:0003677|GO:0005634	Molecular Function|Cellular Component
HQ00194	GO:0005199|GO:0009664	Molecular Function|Biological Process
HQ00196	GO:0003824|GO:0008152	Molecular Function|Biological Process
HQ00197	GO:0016788	Molecular Function
HQ00198	GO:0004672|GO:0006468|GO:0005524|GO:0016772	Molecular Function|Biological Process
HQ00199	GO:0005783|GO:0006886|GO:0016021	Cellular Component|Biological Process
HQ00200	GO:0016020|GO:0030001|GO:0046873|GO:0055085|GO:0005385|GO:0016021|GO:0071577	Cellular Component|Biological Process|Molecular Function
HQ00201	GO:0006457	Biological Process
HQ00204	GO:0042558|GO:0003848|GO:0009396|GO:0044237|GO:0004156	Biological Process|Molecular Function
HQ00205	GO:0005622|GO:0006396	Cellular Component|Biological Process
HQ00207	GO:0005515	Molecular Function
HQ00208	GO:0015629|GO:0030042|GO:0003779|GO:0005622	Cellular Component|Biological Process|Molecular Function
HQ00209	GO:0005515	Molecular Function
HQ00210	GO:0005515	Molecular Function
HQ00217	GO:0004252|GO:0006508	Molecular Function|Biological Process
HQ00220	GO:0003924|GO:0005874|GO:0007017|GO:0005200|GO:0005525|GO:0043234|GO:0051258	Molecular Function|Cellular Component|Biological Process
HQ00223	GO:0000786|GO:0003677|GO:0005634|GO:0006334	Cellular Component|Molecular Function|Biological Process
HQ00224	GO:0004185|GO:0006508	Molecular Function|Biological Process
HQ00229	GO:0005576|GO:0006030|GO:0008061|GO:0005975|GO:0016810|GO:0005515|GO:0003824	Cellular Component|Biological Process|Molecular Function
HQ00230	GO:0003993	Molecular Function
HQ00231	GO:0004871|GO:0005834|GO:0007186|GO:0016491|GO:0050660|GO:0055114	Molecular Function|Cellular Component|Biological Process
HQ00232	GO:0009019|GO:0030488	Molecular Function|Biological Process
HQ00236	GO:0004672|GO:0005524|GO:0006468|GO:0005515|GO:0016772	Molecular Function|Biological Process
HQ00237	GO:0005515	Molecular Function
HQ00239	GO:0006812|GO:0015299|GO:0016021|GO:0005774|GO:0005886|GO:0006814|GO:0009651|GO:0055075	Biological Process|Molecular Function|Cellular Component
HQ00240	GO:0005515	Molecular Function
HQ00242	GO:0008152|GO:0016787	Biological Process|Molecular Function
HQ00244	GO:0016021|GO:0022857|GO:0016020	Cellular Component|Molecular Function
HQ00248	GO:0003777|GO:0005524|GO:0007018|GO:0008017|GO:0005871	Molecular Function|Biological Process|Cellular Component
HQ00254	GO:0005515|GO:0008270	Molecular Function
HQ00258	GO:0008152|GO:0016758	Biological Process|Molecular Function
HQ00260	GO:0003677	Molecular Function
HQ00262	GO:0003700|GO:0006355|GO:0043565	Molecular Function|Biological Process
HQ00263	GO:0047800|GO:0055114	Molecular Function|Biological Process
HQ00264	GO:0016021	Cellular Component
HQ00268	GO:0005515	Molecular Function
HQ00269	GO:0005515	Molecular Function
HQ00270	GO:0003677|GO:0006281|GO:0006338|GO:0035267|GO:0043967|GO:0043968|GO:0005634|GO:0045892	Molecular Function|Biological Process|Cellular Component
HQ00272	GO:0004650|GO:0005975|GO:0004672|GO:0005524|GO:0006468|GO:0004707|GO:0016772	Molecular Function|Biological Process
HQ00274	GO:0004252|GO:0006508	Molecular Function|Biological Process
HQ00276	GO:0005524|GO:0003682	Molecular Function
HQ00277	GO:0003677|GO:0003682	Molecular Function
HQ00295	GO:0000049|GO:0004812|GO:0005524|GO:0005737|GO:0043039|GO:0006418|GO:0000166|GO:0004826|GO:0006432	Molecular Function|Cellular Component|Biological Process
HQ00297	GO:0005515	Molecular Function
HQ00305	GO:0003676|GO:0015074	Molecular Function|Biological Process
HQ00306	GO:0005506|GO:0016705|GO:0020037|GO:0055114|GO:0003824	Molecular Function|Biological Process
HQ00307	GO:0005525|GO:0007264|GO:0015031	Molecular Function|Biological Process
HQ00309	GO:0005525	Molecular Function
HQ00311	GO:0006457|GO:0005509	Biological Process|Molecular Function
HQ00312	GO:0016226|GO:0005506|GO:0051536	Biological Process|Molecular Function
HQ00317	GO:0003697|GO:0043139|GO:0046983	Molecular Function
HQ00318	GO:0005525	Molecular Function
HQ00319	GO:0016491|GO:0055114|GO:0010181|GO:0005506	Molecular Function|Biological Process
HQ00321	GO:0005515|GO:0051321	Molecular Function|Biological Process
HQ00322	GO:0006508|GO:0008237|GO:0008270	Biological Process|Molecular Function
HQ00325	GO:0016491	Molecular Function
HQ00326	GO:0005515	Molecular Function
HQ00327	GO:0003824|GO:0050662	Molecular Function
HQ00328	GO:0043531	Molecular Function
HQ00330	GO:0004672|GO:0005524|GO:0006468|GO:0016772	Molecular Function|Biological Process
HQ00332	GO:0005515	Molecular Function
HQ00333	GO:0005524|GO:0006457|GO:0051082	Molecular Function|Biological Process
HQ00334	GO:0005515	Molecular Function
HQ00335	GO:0016020	Cellular Component
HQ00337	GO:0004970|GO:0016020	Molecular Function|Cellular Component
HQ00341	GO:0005921	Cellular Component
HQ00342	GO:0003677	Molecular Function
HQ00343	GO:0005515	Molecular Function
HQ00345	GO:0006855|GO:0015238|GO:0015297|GO:0016020|GO:0055085	Biological Process|Molecular Function|Cellular Component
HQ00347	GO:0003743|GO:0005852|GO:0006446|GO:0043022|GO:0005737|GO:0005488	Molecular Function|Cellular Component|Biological Process
HQ00350	GO:0004672|GO:0005524|GO:0006468|GO:0016772	Molecular Function|Biological Process
HQ00351	GO:0004672|GO:0005524|GO:0006468|GO:0016772	Molecular Function|Biological Process
HQ00354	GO:0006662|GO:0015035|GO:0045454	Biological Process|Molecular Function
HQ00355	GO:0005215|GO:0006810|GO:0016020|GO:0006857	Molecular Function|Biological Process|Cellular Component
HQ00357	GO:0005525|GO:0005622|GO:0007264|GO:0006886	Molecular Function|Cellular Component|Biological Process
HQ00358	GO:0005515	Molecular Function
HQ00361	GO:0005524|GO:0006464|GO:0008641	Molecular Function|Biological Process
HQ00362	GO:0000166|GO:0003676	Molecular Function
HQ00363	GO:0016787	Molecular Function
HQ00364	GO:0016747	Molecular Function
HQ00366	GO:0004672|GO:0005524|GO:0006468|GO:0006950|GO:0016772	Molecular Function|Biological Process
HQ00367	GO:0005789	Cellular Component
HQ00368	GO:0004672|GO:0005524|GO:0006468|GO:0016772	Molecular Function|Biological Process
HQ00370	GO:0004672|GO:0005524|GO:0006468|GO:0016772	Molecular Function|Biological Process
HQ00371	GO:0005515	Molecular Function
HQ00372	GO:0005516	Molecular Function
HQ00374	GO:0005515|GO:0005488	Molecular Function
HQ00375	GO:0016020	Cellular Component
HQ00376	GO:0004672|GO:0005524|GO:0006468|GO:0005515|GO:0016772	Molecular Function|Biological Process
HQ00377	GO:0003676|GO:0008270	Molecular Function
HQ00378	GO:0003735|GO:0005622|GO:0005840|GO:0006412	Molecular Function|Cellular Component|Biological Process
HQ00379	GO:0003700|GO:0006355|GO:0043565	Molecular Function|Biological Process
HQ00380	GO:0043531	Molecular Function
HQ00382	GO:0004672|GO:0005524|GO:0006468|GO:0005488|GO:0016772	Molecular Function|Biological Process
HQ00383	GO:0008146	Molecular Function
HQ00384	GO:0010038	Biological Process
HQ00386	GO:0006508|GO:0008233|GO:0003923|GO:0016255|GO:0042765	Biological Process|Molecular Function|Cellular Component
HQ00388	GO:0016491|GO:0050660|GO:0055114|GO:0004791|GO:0005737|GO:0019430	Molecular Function|Biological Process|Cellular Component
HQ00389	GO:0006352|GO:0006355|GO:0008270|GO:0000126|GO:0006384|GO:0017025	Biological Process|Molecular Function|Cellular Component
HQ00391	GO:0003676|GO:0005524	Molecular Function
HQ00392	GO:0006662|GO:0015035|GO:0045454	Biological Process|Molecular Function
HQ00393	GO:0046983	Molecular Function
HQ00395	GO:0006950	Biological Process
HQ00396	GO:0005515	Molecular Function
HQ00397	GO:0006412|GO:0016884	Biological Process|Molecular Function
HQ00398	GO:0004672|GO:0005524|GO:0006468|GO:0016772	Molecular Function|Biological Process
HQ00399	GO:0006886|GO:0016192|GO:0030117|GO:0005488|GO:0030131	Biological Process|Cellular Component|Molecular Function
HQ00400	GO:0004672|GO:0005524|GO:0006468|GO:0016772	Molecular Function|Biological Process
HQ00401	GO:0006281|GO:0016035|GO:0019985|GO:0008408|GO:0003676|GO:0000166|GO:0003677|GO:0003887	Biological Process|Cellular Component|Molecular Function
HQ00403	GO:0005515	Molecular Function
HQ00404	GO:0015986|GO:0045261|GO:0046933|GO:0046961|GO:0005524|GO:0015991|GO:0016820|GO:0033178|GO:0015992|GO:0046034	Biological Process|Cellular Component|Molecular Function
HQ00405	GO:0005975|GO:0004553	Biological Process|Molecular Function
HQ00406	GO:0005509	Molecular Function
HQ00407	GO:0005515	Molecular Function
HQ00408	GO:0000166|GO:0003676|GO:0046872	Molecular Function
HQ00409	GO:0005488	Molecular Function
HQ00410	GO:0003824|GO:0008152|GO:0016747	Molecular Function|Biological Process
HQ00412	GO:0016747	Molecular Function
HQ00413	GO:0005515	Molecular Function
HQ00414	GO:0005506|GO:0016705|GO:0020037|GO:0055114|GO:0008152|GO:0010333|GO:0016829|GO:0000287	Molecular Function|Biological Process
HQ00415	GO:0009058|GO:0016779|GO:0005978|GO:0008878	Biological Process|Molecular Function
HQ00417	GO:0042393|GO:0005515|GO:0005634|GO:0008270|GO:0018024|GO:0034968|GO:0016571	Molecular Function|Cellular Component|Biological Process
HQ00418	GO:0004672|GO:0005524|GO:0006468|GO:0006950|GO:0016772	Molecular Function|Biological Process
HQ00419	GO:0004672|GO:0005524|GO:0006468|GO:0016772	Molecular Function|Biological Process
HQ00421	GO:0003677|GO:0003682	Molecular Function
HQ00423	GO:0003677	Molecular Function
HQ00424	GO:0000148|GO:0003843|GO:0006075|GO:0016020	Cellular Component|Molecular Function|Biological Process
HQ00426	GO:0005524|GO:0046872|GO:0016307|GO:0046488	Molecular Function|Biological Process
HQ00427	GO:0046983|GO:0008152|GO:0016597	Molecular Function|Biological Process
HQ00428	GO:0006662|GO:0015035|GO:0045454	Biological Process|Molecular Function
HQ00429	GO:0005515	Molecular Function
HQ00431	GO:0008152|GO:0016491	Biological Process|Molecular Function
HQ00434	GO:0005515|GO:0005634|GO:0018024|GO:0008270	Molecular Function|Cellular Component
HQ00435	GO:0005515	Molecular Function
HQ00436	GO:0016020|GO:0016760|GO:0030244	Cellular Component|Molecular Function|Biological Process
HQ00437	GO:0004664|GO:0009094|GO:0008152|GO:0016597	Molecular Function|Biological Process
HQ00439	GO:0016491|GO:0055114|GO:0005515|GO:0003677	Molecular Function|Biological Process
HQ00440	GO:0003677|GO:0006338|GO:0006357|GO:0090544|GO:0003682	Molecular Function|Biological Process|Cellular Component
HQ00441	GO:0006397	Biological Process
HQ00442	GO:0000287|GO:0003723|GO:0005524|GO:0006432|GO:0004826|GO:0000166|GO:0005737	Molecular Function|Biological Process|Cellular Component
HQ00444	GO:0005488	Molecular Function
HQ00449	GO:0000786|GO:0003677|GO:0005634|GO:0006334	Cellular Component|Molecular Function|Biological Process
HQ00450	GO:0005737|GO:0006886	Cellular Component|Biological Process
HQ00452	GO:0003824|GO:0004722|GO:0006470	Molecular Function|Biological Process
HQ00458	GO:0016491	Molecular Function
HQ00459	GO:0004748|GO:0005524|GO:0006260|GO:0055114	Molecular Function|Biological Process
HQ00464	GO:0006024|GO:0015012|GO:0016021	Biological Process|Cellular Component
HQ00465	GO:0003677|GO:0003682	Molecular Function
HQ00466	GO:0005515|GO:0008270	Molecular Function
HQ00467	GO:0000079|GO:0006355|GO:0019901	Biological Process|Molecular Function
HQ00468	GO:0005515|GO:0004672|GO:0005524|GO:0006468|GO:0016772	Molecular Function|Biological Process
HQ00469	GO:0006470|GO:0008138|GO:0004484|GO:0006370|GO:0006397|GO:0004651|GO:0005634|GO:0004725|GO:0016311|GO:0016791	Biological Process|Molecular Function|Cellular Component
HQ00472	GO:0004672|GO:0006468|GO:0005524|GO:0016772	Molecular Function|Biological Process
HQ00476	GO:0000166	Molecular Function
HQ00477	GO:0005515	Molecular Function
HQ00481	GO:0003735|GO:0006412|GO:0015934|GO:0005622|GO:0005840	Molecular Function|Biological Process|Cellular Component
HQ00482	GO:0005515|GO:0003824	Molecular Function
HQ00483	GO:0005515	Molecular Function
HQ00484	GO:0008152|GO:0016491|GO:0016620|GO:0055114	Biological Process|Molecular Function
HQ00485	GO:0003824|GO:0055114	Molecular Function|Biological Process
HQ00487	GO:0005509	Molecular Function
HQ00489	GO:0016021	Cellular Component
HQ00492	GO:0005506|GO:0016705|GO:0020037|GO:0055114	Molecular Function|Biological Process
HQ00499	GO:0004185|GO:0006508	Molecular Function|Biological Process
HQ00501	GO:0005515	Molecular Function
HQ00502	GO:0055085	Biological Process
HQ00503	GO:0003824|GO:0008762|GO:0050660|GO:0055114|GO:0016491|GO:0009690|GO:0019139|GO:0016614	Molecular Function|Biological Process
HQ00504	GO:0005515	Molecular Function
HQ00506	GO:0004190|GO:0006508	Molecular Function|Biological Process
HQ00509	GO:0008152|GO:0010333|GO:0016829|GO:0000287	Biological Process|Molecular Function
HQ00511	GO:0003677|GO:0004003|GO:0005524|GO:0003676|GO:0008026	Molecular Function
HQ00512	GO:0005524	Molecular Function
HQ00514	GO:0005622|GO:0008270	Cellular Component|Molecular Function
HQ00518	GO:0008152|GO:0016746|GO:0003841|GO:0008654|GO:0016020	Biological Process|Molecular Function|Cellular Component
HQ00522	GO:0005515	Molecular Function
HQ00524	GO:0004672|GO:0005524|GO:0006468|GO:0016772	Molecular Function|Biological Process
HQ00526	GO:0005515	Molecular Function
HQ00527	GO:0008270|GO:0003676	Molecular Function
HQ00531	GO:0005516	Molecular Function
HQ00533	GO:0016772	Molecular Function
HQ00534	GO:0004672|GO:0005524|GO:0006468|GO:0030246|GO:0016772	Molecular Function|Biological Process
HQ00535	GO:0016020	Cellular Component
HQ00536	GO:0003735|GO:0005840|GO:0006412|GO:0005622	Molecular Function|Cellular Component|Biological Process
HQ00539	GO:0016021	Cellular Component
HQ00544	GO:0000166|GO:0003723|GO:0005634|GO:0006396|GO:0030529|GO:0003676	Molecular Function|Cellular Component|Biological Process
HQ00546	GO:0008168	Molecular Function
HQ00553	GO:0046983	Molecular Function
HQ00554	GO:0004190|GO:0006508	Molecular Function|Biological Process
HQ00556	GO:0000049|GO:0002098|GO:0034227	Molecular Function|Biological Process
HQ00557	GO:0003676|GO:0004523	Molecular Function
HQ00559	GO:0008519|GO:0016020|GO:0072488|GO:0015696	Molecular Function|Cellular Component|Biological Process
HQ00561	GO:0005515|GO:0005634|GO:0005737|GO:0006606|GO:0008565|GO:0005488	Molecular Function|Cellular Component|Biological Process
HQ00562	GO:0005524|GO:0016887	Molecular Function
HQ00563	GO:0004252|GO:0070008|GO:0006508|GO:0008236	Molecular Function|Biological Process
HQ00570	GO:0003677|GO:0003682	Molecular Function
HQ00571	GO:0015095|GO:0015693	Molecular Function|Biological Process
HQ00575	GO:0016757	Molecular Function
HQ00576	GO:0008152|GO:0016746	Biological Process|Molecular Function
HQ00581	GO:0005515	Molecular Function
HQ00582	GO:0003700|GO:0004871|GO:0005634|GO:0006355|GO:0007165	Molecular Function|Cellular Component|Biological Process
HQ00590	GO:0005524|GO:0016887	Molecular Function
HQ00591	GO:0005515	Molecular Function
HQ00593	GO:0003676|GO:0005634	Molecular Function|Cellular Component
HQ00594	GO:0003854|GO:0006694|GO:0016616|GO:0055114	Molecular Function|Biological Process
HQ00598	GO:0005515	Molecular Function
HQ00599	GO:0016021|GO:0022857|GO:0055085|GO:0005315|GO:0006817	Cellular Component|Molecular Function|Biological Process
HQ00602	GO:0005488	Molecular Function
HQ00603	GO:0003676|GO:0046872|GO:0003723	Molecular Function
HQ00605	GO:0003735|GO:0005840|GO:0006412|GO:0003723|GO:0015935	Molecular Function|Cellular Component|Biological Process
HQ00607	GO:0003824|GO:0050662	Molecular Function
HQ00608	GO:0004672|GO:0006468|GO:0005524|GO:0016772	Molecular Function|Biological Process
HQ00610	GO:0003700|GO:0006355|GO:0043565|GO:0006351	Molecular Function|Biological Process
HQ00611	GO:0004252|GO:0016021|GO:0006508	Molecular Function|Cellular Component|Biological Process
HQ00612	GO:0016021|GO:0016125|GO:0047750	Cellular Component|Biological Process|Molecular Function
HQ00614	GO:0003723|GO:0003676	Molecular Function
HQ00617	GO:0005515	Molecular Function
HQ00618	GO:0008152|GO:0016491|GO:0003677|GO:0005524|GO:0003676|GO:0008270|GO:0016818|GO:0005515	Biological Process|Molecular Function
HQ00619	GO:0000103|GO:0004020|GO:0005524	Biological Process|Molecular Function
HQ00620	GO:0003723|GO:0003676	Molecular Function
HQ00621	GO:0004672|GO:0006468|GO:0005515|GO:0005524|GO:0016772	Molecular Function|Biological Process
HQ00623	GO:0016491|GO:0055114|GO:0005507	Molecular Function|Biological Process
HQ00624	GO:0000160|GO:0005515	Biological Process|Molecular Function
HQ00627	GO:0005515	Molecular Function
HQ00630	GO:0003676|GO:0015074	Molecular Function|Biological Process
HQ00632	GO:0016021|GO:0022857|GO:0055085|GO:0016020|GO:0022891|GO:0005215	Cellular Component|Molecular Function|Biological Process
HQ00633	GO:0003676|GO:0004523	Molecular Function
HQ00636	GO:0005576|GO:0009405	Cellular Component|Biological Process
HQ00639	GO:0003677|GO:0006355	Molecular Function|Biological Process
HQ00640	GO:0046983|GO:0003677	Molecular Function
HQ00642	GO:0016747	Molecular Function
HQ00643	GO:0046907	Biological Process
HQ00644	GO:0005215|GO:0006810|GO:0016020|GO:0055085	Molecular Function|Biological Process|Cellular Component
HQ00647	GO:0005515	Molecular Function
HQ00648	GO:0004190|GO:0006508	Molecular Function|Biological Process
HQ00655	GO:0004553|GO:0005975	Molecular Function|Biological Process
HQ00656	GO:0005319|GO:0006869	Molecular Function|Biological Process
HQ00657	GO:0003676|GO:0005524|GO:0005515|GO:0006310|GO:0008026	Molecular Function|Biological Process
HQ00658	GO:0000166|GO:0046872|GO:0030001|GO:0016021|GO:0005507|GO:0006812|GO:0019829	Molecular Function|Biological Process|Cellular Component
HQ00662	GO:0004185|GO:0006508	Molecular Function|Biological Process
HQ00663	GO:0000166|GO:0005622|GO:0006810|GO:0003676	Molecular Function|Cellular Component|Biological Process
HQ00665	GO:0005515|GO:0006886|GO:0016192|GO:0008270	Molecular Function|Biological Process
HQ00666	GO:0005515|GO:0051260	Molecular Function|Biological Process
HQ00667	GO:0008152|GO:0008168	Biological Process|Molecular Function
HQ00668	GO:0005509	Molecular Function
HQ00671	GO:0004672|GO:0006468|GO:0005524|GO:0016772	Molecular Function|Biological Process
HQ00673	GO:0008168	Molecular Function
HQ00676	GO:0016021|GO:0042765	Cellular Component
HQ00680	GO:0005506|GO:0016705|GO:0020037|GO:0055114|GO:0006508|GO:0008236|GO:0004252	Molecular Function|Biological Process
HQ00681	GO:0006952|GO:0016021|GO:0004663|GO:0018344|GO:0003824	Biological Process|Cellular Component|Molecular Function
HQ00682	GO:0004672|GO:0005524|GO:0006468|GO:0004674|GO:0016772	Molecular Function|Biological Process
HQ00684	GO:0016853	Molecular Function
HQ00685	GO:0016020|GO:0016655|GO:0055114	Cellular Component|Molecular Function|Biological Process
HQ00686	GO:0003676|GO:0015074	Molecular Function|Biological Process
HQ00688	GO:0005515	Molecular Function
HQ00691	GO:0005524|GO:0016887|GO:0051536	Molecular Function
HQ00693	GO:0004672|GO:0005524|GO:0006468|GO:0016772	Molecular Function|Biological Process
HQ00696	GO:0003883|GO:0006221	Molecular Function|Biological Process
HQ00699	GO:0005515	Molecular Function
HQ00700	GO:0004518|GO:0006281	Molecular Function|Biological Process
HQ00702	GO:0006511|GO:0036459	Biological Process|Molecular Function
HQ00704	GO:0008641	Molecular Function
HQ00706	GO:0004672|GO:0005524|GO:0006468|GO:0016772	Molecular Function|Biological Process
HQ00714	GO:0003712|GO:0035194|GO:0016442|GO:0031047	Molecular Function|Biological Process|Cellular Component
HQ00715	GO:0004106|GO:0009073|GO:0046417	Molecular Function|Biological Process
HQ00717	GO:0000166|GO:0003676	Molecular Function
HQ00719	GO:0005524|GO:0016887|GO:0016020	Molecular Function|Cellular Component
HQ00721	GO:0005515	Molecular Function
HQ00722	GO:0005515	Molecular Function
HQ00725	GO:0004672|GO:0005524|GO:0006468|GO:0030247|GO:0005509|GO:0016772	Molecular Function|Biological Process
HQ00727	GO:0005515	Molecular Function
HQ00729	GO:0016021|GO:0055085|GO:0006816|GO:0015369|GO:0006812|GO:0008324	Cellular Component|Biological Process|Molecular Function
HQ00730	GO:0006355|GO:0008270|GO:0003700|GO:0043565	Biological Process|Molecular Function
HQ00731	GO:0006869|GO:0008289	Biological Process|Molecular Function
HQ00732	GO:0004672|GO:0005524|GO:0006468|GO:0016772	Molecular Function|Biological Process
HQ00734	GO:0000166|GO:0003676	Molecular Function
HQ00738	GO:0003677|GO:0003918|GO:0005524|GO:0006265	Molecular Function|Biological Process
HQ00740	GO:0003677	Molecular Function
HQ00743	GO:0003676	Molecular Function
HQ00744	GO:0003735|GO:0005622|GO:0005840|GO:0006412	Molecular Function|Cellular Component|Biological Process
HQ00746	GO:0008270	Molecular Function
HQ00747	GO:0003993|GO:0046872|GO:0016787	Molecular Function
HQ00749	GO:0005089	Molecular Function
HQ00750	GO:0003735|GO:0005840|GO:0006412	Molecular Function|Cellular Component|Biological Process
HQ00751	GO:0004672|GO:0005524|GO:0006468|GO:0005515|GO:0016772	Molecular Function|Biological Process
HQ00757	GO:0003700|GO:0006355|GO:0003677	Molecular Function|Biological Process
HQ00762	GO:0004672|GO:0005524|GO:0006468|GO:0016772	Molecular Function|Biological Process
HQ00764	GO:0003677|GO:0003682	Molecular Function
HQ00765	GO:0017108|GO:0033567|GO:0043142	Molecular Function|Biological Process
HQ00766	GO:0045735	Molecular Function
HQ00769	GO:0003735|GO:0005840|GO:0006412	Molecular Function|Cellular Component|Biological Process
HQ00770	GO:0001104|GO:0006357|GO:0016592	Molecular Function|Biological Process|Cellular Component
HQ00771	GO:0008152|GO:0016758	Biological Process|Molecular Function
HQ00772	GO:0016884	Molecular Function
HQ00775	GO:0003677|GO:0006355|GO:0043565	Molecular Function|Biological Process
HQ00778	GO:0000166|GO:0003677|GO:0003887|GO:0006260|GO:0008408|GO:0003676|GO:0003735|GO:0005840|GO:0006412|GO:0005622	Molecular Function|Biological Process|Cellular Component
HQ00779	GO:0030001|GO:0046872	Biological Process|Molecular Function
HQ00783	GO:0004222	Molecular Function
HQ00784	GO:0005515	Molecular Function
HQ00785	GO:0012511|GO:0016021	Cellular Component
HQ00787	GO:0005515	Molecular Function
HQ00788	GO:0003676	Molecular Function
HQ00791	GO:0005524	Molecular Function
HQ00792	GO:0003677|GO:0006355	Molecular Function|Biological Process
HQ00794	GO:0005515|GO:0005488	Molecular Function
HQ00798	GO:0005509	Molecular Function
HQ00802	GO:0003723|GO:0003735|GO:0006412|GO:0015934	Molecular Function|Biological Process|Cellular Component
HQ00806	GO:0003677|GO:0003682	Molecular Function
HQ00807	GO:0008152|GO:0016787	Biological Process|Molecular Function
HQ00808	GO:0005840	Cellular Component
HQ00809	GO:0005515|GO:0008270	Molecular Function
HQ00810	GO:0004650|GO:0005975	Molecular Function|Biological Process
HQ00814	GO:0006777	Biological Process
HQ00817	GO:0003700|GO:0006355|GO:0043565	Molecular Function|Biological Process
HQ00818	GO:0004550|GO:0005524|GO:0006165|GO:0006183|GO:0006228|GO:0006241	Molecular Function|Biological Process
HQ00820	GO:0006644|GO:0016746|GO:0008152	Biological Process|Molecular Function
HQ00821	GO:0005515	Molecular Function
HQ00822	GO:0005525|GO:0005622|GO:0007264|GO:0015031|GO:0006886	Molecular Function|Cellular Component|Biological Process
HQ00823	GO:0005515	Molecular Function
HQ00830	GO:0003676|GO:0015074	Molecular Function|Biological Process
HQ00832	GO:0003735|GO:0005840|GO:0006412|GO:0003723|GO:0015935	Molecular Function|Cellular Component|Biological Process
HQ00833	GO:0005524|GO:0005975|GO:0016773|GO:0004396|GO:0006096	Molecular Function|Biological Process
HQ00839	GO:0008152|GO:0016491	Biological Process|Molecular Function
HQ00840	GO:0005789	Cellular Component
HQ00843	GO:0005506|GO:0016705|GO:0020037|GO:0055114	Molecular Function|Biological Process
HQ00845	GO:0005515|GO:0008380	Molecular Function|Biological Process
HQ00848	GO:0015986|GO:0046933	Biological Process|Molecular Function
HQ00854	GO:0005975|GO:0004553	Biological Process|Molecular Function
HQ00860	GO:0005515|GO:0004672|GO:0006468|GO:0005524|GO:0016772	Molecular Function|Biological Process
HQ00864	GO:0031072|GO:0051082|GO:0006457	Molecular Function|Biological Process
HQ00865	GO:0003676|GO:0015074	Molecular Function|Biological Process
HQ00866	GO:0008152|GO:0016597	Biological Process|Molecular Function
HQ00869	GO:0045454|GO:0009055|GO:0015035	Biological Process|Molecular Function
HQ00872	GO:0008152|GO:0016491|GO:0016620|GO:0055114	Biological Process|Molecular Function
HQ00879	GO:0005515	Molecular Function
HQ00880	GO:0004672|GO:0005524|GO:0006468|GO:0016772	Molecular Function|Biological Process
HQ00882	GO:0005515|GO:0008270	Molecular Function
HQ00883	GO:0004844|GO:0006281|GO:0006284|GO:0016799	Molecular Function|Biological Process
HQ00887	GO:0005509	Molecular Function
HQ00889	GO:0004611|GO:0006094|GO:0017076|GO:0004612|GO:0005524	Molecular Function|Biological Process
HQ00891	GO:0005215|GO:0006810|GO:0016020|GO:0006857	Molecular Function|Biological Process|Cellular Component
HQ00892	GO:0005622|GO:0008270	Cellular Component|Molecular Function
HQ00894	GO:0016021	Cellular Component
HQ00896	GO:0006479|GO:0008168	Biological Process|Molecular Function
HQ00897	GO:0016491|GO:0055114|GO:0016117|GO:0016705	Molecular Function|Biological Process
HQ00900	GO:0003700|GO:0006355|GO:0003677	Molecular Function|Biological Process
HQ00903	GO:0005509	Molecular Function
HQ00904	GO:0003700|GO:0006355|GO:0003677	Molecular Function|Biological Process
HQ00905	GO:0005515	Molecular Function
HQ00906	GO:0005245|GO:0005216|GO:0006811|GO:0016020|GO:0055085	Molecular Function|Biological Process|Cellular Component
HQ00907	GO:0004672|GO:0005524|GO:0006468|GO:0016772	Molecular Function|Biological Process
HQ00908	GO:0030163	Biological Process
HQ00910	GO:0046983|GO:0005515	Molecular Function
HQ00911	GO:0005515|GO:0008270	Molecular Function
HQ00916	GO:0015099|GO:0016021|GO:0035444|GO:0046872	Molecular Function|Cellular Component|Biological Process
HQ00917	GO:0070461	Cellular Component
HQ00918	GO:0016491|GO:0016706|GO:0055114	Molecular Function|Biological Process
HQ00919	GO:0046872	Molecular Function
HQ00920	GO:0003824|GO:0008152|GO:0004421|GO:0008299	Molecular Function|Biological Process
HQ00923	GO:0046982|GO:0003677|GO:0000786|GO:0005634	Molecular Function|Cellular Component
HQ00924	GO:0003735|GO:0005840|GO:0006412|GO:0019843|GO:0005622	Molecular Function|Cellular Component|Biological Process
HQ00927	GO:0004129|GO:0016020|GO:0022904|GO:0015002|GO:0019646	Molecular Function|Cellular Component|Biological Process
HQ00928	GO:0005515	Molecular Function
HQ00929	GO:0008270|GO:0016491|GO:0055114|GO:0003677|GO:0003682	Molecular Function|Biological Process
HQ00930	GO:0005515	Molecular Function
HQ00933	GO:0016021	Cellular Component
HQ00938	GO:0003735|GO:0005622|GO:0005840|GO:0006412	Molecular Function|Cellular Component|Biological Process
HQ00939	GO:0003735|GO:0005622|GO:0005840|GO:0006412	Molecular Function|Cellular Component|Biological Process
HQ00940	GO:0003700|GO:0006355|GO:0003677	Molecular Function|Biological Process
HQ00941	GO:0003677|GO:0046983	Molecular Function
HQ00945	GO:0003735|GO:0005840|GO:0006412|GO:0015934	Molecular Function|Cellular Component|Biological Process
HQ00946	GO:0005524|GO:0016887	Molecular Function
HQ00947	GO:0009055	Molecular Function
HQ00948	GO:0005515	Molecular Function
HQ00951	GO:0016021|GO:0022857|GO:0055085|GO:0005887|GO:0008515|GO:0015770	Cellular Component|Molecular Function|Biological Process
HQ00953	GO:0004601|GO:0006979|GO:0020037|GO:0055114	Molecular Function|Biological Process
HQ00958	GO:0004672|GO:0005524|GO:0006468|GO:0016772	Molecular Function|Biological Process
HQ00959	GO:0005784|GO:0006613|GO:0030176	Cellular Component|Biological Process
HQ00962	GO:0008270	Molecular Function
HQ00967	GO:0005515	Molecular Function
HQ00968	GO:0005634|GO:0006355|GO:0046983	Cellular Component|Biological Process|Molecular Function
HQ00969	GO:0003677|GO:0005524|GO:0003700|GO:0006355	Molecular Function|Biological Process
HQ00970	GO:0004181|GO:0006508|GO:0008270	Molecular Function|Biological Process
HQ00971	GO:0046982|GO:0003677|GO:0000786|GO:0005634	Molecular Function|Cellular Component
HQ00973	GO:0000160	Biological Process
HQ00975	GO:0005515	Molecular Function
HQ00976	GO:0003676|GO:0005524|GO:0046872	Molecular Function
HQ00978	GO:0003700|GO:0006355|GO:0003677	Molecular Function|Biological Process
HQ00979	GO:0000166|GO:0003676	Molecular Function
HQ00982	GO:0006629|GO:0016042	Biological Process
HQ00983	GO:0004386|GO:0005524|GO:0000723|GO:0003678|GO:0006281	Molecular Function|Biological Process
HQ00985	GO:0006351|GO:0043565	Biological Process|Molecular Function
HQ00987	GO:0016614|GO:0055114|GO:0050660	Molecular Function|Biological Process
HQ00988	GO:0003677|GO:0003682	Molecular Function
HQ00989	GO:0046983|GO:0008152|GO:0016597	Molecular Function|Biological Process
HQ00990	GO:0004553|GO:0005975|GO:0005618|GO:0006073|GO:0016762|GO:0048046	Molecular Function|Biological Process|Cellular Component
HQ00991	GO:0003735|GO:0005840|GO:0006412	Molecular Function|Cellular Component|Biological Process
HQ00997	GO:0016021	Cellular Component
HQ00998	GO:0046872	Molecular Function
HQ00999	GO:0003735|GO:0005622|GO:0005840|GO:0006412	Molecular Function|Cellular Component|Biological Process
HQ01003	GO:0003824	Molecular Function
HQ01004	GO:0005515|GO:0000159|GO:0007165|GO:0008601	Molecular Function|Cellular Component|Biological Process
HQ01006	GO:0005488	Molecular Function
HQ01007	GO:0016972|GO:0055114|GO:0045454	Molecular Function|Biological Process
HQ01010	GO:0008381|GO:0016021	Molecular Function|Cellular Component
HQ01012	GO:0000398|GO:0005681	Biological Process|Cellular Component
HQ01013	GO:0005507|GO:0016491|GO:0055114	Molecular Function|Biological Process
HQ01014	GO:0008080	Molecular Function
HQ01016	GO:0008152|GO:0010333|GO:0016829|GO:0000287	Biological Process|Molecular Function
HQ01017	GO:0000166|GO:0003676	Molecular Function
HQ01018	GO:0003735|GO:0005622|GO:0005840|GO:0006412	Molecular Function|Cellular Component|Biological Process
HQ01019	GO:0016021	Cellular Component
HQ01024	GO:0003677|GO:0005524|GO:0006260	Molecular Function|Biological Process
HQ01025	GO:0003735|GO:0005622|GO:0005840|GO:0006412	Molecular Function|Cellular Component|Biological Process
HQ01028	GO:0006812|GO:0015299|GO:0016021|GO:0005774|GO:0005886|GO:0006814|GO:0009651|GO:0055075|GO:0055085|GO:0006885|GO:0015385	Biological Process|Molecular Function|Cellular Component
HQ01029	GO:0006511	Biological Process
HQ01030	GO:0009522|GO:0009538|GO:0015979	Cellular Component|Biological Process
HQ01032	GO:0009058|GO:0016742|GO:0003824	Biological Process|Molecular Function
HQ01033	GO:0045454|GO:0016853|GO:0005783	Biological Process|Molecular Function|Cellular Component
HQ01038	GO:0004129	Molecular Function
HQ01039	GO:0009055|GO:0015035|GO:0045454	Molecular Function|Biological Process
HQ01040	GO:0005515	Molecular Function
HQ01041	GO:0003700|GO:0006355|GO:0043565	Molecular Function|Biological Process
HQ01043	GO:0003677|GO:0046983|GO:0003700|GO:0005634|GO:0006355	Molecular Function|Cellular Component|Biological Process
HQ01044	GO:0016021|GO:0055085	Cellular Component|Biological Process
HQ01046	GO:0005198|GO:0016226|GO:0051536	Molecular Function|Biological Process
HQ01049	GO:0000166|GO:0004812|GO:0005524|GO:0006418|GO:0004816|GO:0005737|GO:0006421|GO:0003676	Molecular Function|Biological Process|Cellular Component
HQ01051	GO:0005515|GO:0004252|GO:0006508	Molecular Function|Biological Process
HQ01052	GO:0005515|GO:0005506|GO:0016705|GO:0020037|GO:0055114	Molecular Function|Biological Process
HQ01053	GO:0003676|GO:0046872|GO:0004527	Molecular Function
HQ01060	GO:0009055	Molecular Function
HQ01064	GO:0000287|GO:0004012|GO:0005524|GO:0015914|GO:0016021	Molecular Function|Biological Process|Cellular Component
HQ01065	GO:0003677|GO:0006355	Molecular Function|Biological Process
HQ01068	GO:0004347|GO:0006094|GO:0006096	Molecular Function|Biological Process
HQ01069	GO:0005089	Molecular Function
HQ01071	GO:0046872	Molecular Function
HQ01073	GO:0016021|GO:0022857	Cellular Component|Molecular Function
HQ01074	GO:0003676|GO:0005622|GO:0003899|GO:0006351|GO:0000166|GO:0003824|GO:0044237	Molecular Function|Cellular Component|Biological Process
HQ01075	GO:0005515	Molecular Function
HQ01079	GO:0005549	Molecular Function
HQ01080	GO:0005515	Molecular Function
HQ01083	GO:0055085	Biological Process
HQ01088	GO:0004518|GO:0006281|GO:0003677|GO:0004519|GO:0005622	Molecular Function|Biological Process|Cellular Component
HQ01092	GO:0007076|GO:0005488	Biological Process|Molecular Function
HQ01094	GO:0003735|GO:0005840|GO:0006412|GO:0005622	Molecular Function|Cellular Component|Biological Process
HQ01097	GO:0003723	Molecular Function
HQ01106	GO:0003723	Molecular Function
HQ01111	GO:0005515|GO:0004345|GO:0006006|GO:0055114|GO:0050661	Molecular Function|Biological Process
HQ01113	GO:0003677|GO:0003682|GO:0005515|GO:0005509|GO:0009523|GO:0009654|GO:0015979|GO:0019898	Molecular Function|Cellular Component|Biological Process
HQ01117	GO:0005488|GO:0005515	Molecular Function
HQ01119	GO:0003824|GO:0030170|GO:0006520|GO:0008483|GO:0009058	Molecular Function|Biological Process
HQ01121	GO:0005509|GO:0005783|GO:0006457|GO:0051082|GO:0005515	Molecular Function|Cellular Component|Biological Process
HQ01124	GO:0003677|GO:0003682	Molecular Function
HQ01125	GO:0006855|GO:0015238|GO:0015297|GO:0016020|GO:0055085	Biological Process|Molecular Function|Cellular Component
HQ01126	GO:0004672|GO:0005524|GO:0006468|GO:0016772	Molecular Function|Biological Process
HQ01131	GO:0003735|GO:0005840|GO:0006412|GO:0003723|GO:0015935	Molecular Function|Cellular Component|Biological Process
HQ01132	GO:0009055	Molecular Function
HQ01133	GO:0008152|GO:0016758	Biological Process|Molecular Function
HQ01134	GO:0005515	Molecular Function
HQ01135	GO:0000166|GO:0003676|GO:0006139|GO:0008408	Molecular Function|Biological Process
HQ01136	GO:0003676|GO:0004523	Molecular Function
HQ01138	GO:0006855|GO:0015238|GO:0015297|GO:0016020|GO:0055085	Biological Process|Molecular Function|Cellular Component
HQ01140	GO:0009116	Biological Process
HQ01141	GO:0016021|GO:0022857|GO:0016020	Cellular Component|Molecular Function
HQ01142	GO:0005215|GO:0006810|GO:0016020	Molecular Function|Biological Process|Cellular Component
HQ01143	GO:0004857|GO:0005739|GO:0045980	Molecular Function|Cellular Component|Biological Process
HQ01144	GO:0008152|GO:0016846	Biological Process|Molecular Function
HQ01145	GO:0015078|GO:0015991|GO:0033177|GO:0033179	Molecular Function|Biological Process|Cellular Component
HQ01146	GO:0005515	Molecular Function
HQ01147	GO:0008152|GO:0016758	Biological Process|Molecular Function
HQ01149	GO:0015031|GO:0005488	Biological Process|Molecular Function
HQ01150	GO:0031072|GO:0051082|GO:0005524|GO:0006457|GO:0009408	Molecular Function|Biological Process
HQ01153	GO:0005509	Molecular Function
HQ01154	GO:0006869	Biological Process
HQ01155	GO:0004252|GO:0006508	Molecular Function|Biological Process
HQ01156	GO:0005525|GO:0007264|GO:0015031|GO:0007165|GO:0016020	Molecular Function|Biological Process|Cellular Component
HQ01157	GO:0004672|GO:0005524|GO:0006468|GO:0016772	Molecular Function|Biological Process
HQ01160	GO:0015095|GO:0015693|GO:0016021	Molecular Function|Biological Process|Cellular Component
HQ01161	GO:0004842|GO:0008270|GO:0016567|GO:0005634|GO:0006511|GO:0007275|GO:0005515	Molecular Function|Biological Process|Cellular Component
HQ01165	GO:0005515	Molecular Function
HQ01167	GO:0005524|GO:0008152|GO:0016301	Molecular Function|Biological Process
HQ01168	GO:0003677	Molecular Function
HQ01170	GO:0005515	Molecular Function
HQ01172	GO:0005524|GO:0016887	Molecular Function
HQ01173	GO:0006412|GO:0003723|GO:0003735|GO:0015935	Biological Process|Molecular Function|Cellular Component
HQ01179	GO:0016021|GO:0022857|GO:0016020	Cellular Component|Molecular Function
HQ01180	GO:0004222|GO:0006508|GO:0016020	Molecular Function|Biological Process|Cellular Component
HQ01183	GO:0005975|GO:0004553	Biological Process|Molecular Function
HQ01184	GO:0005506|GO:0016705|GO:0020037|GO:0055114	Molecular Function|Biological Process
HQ01185	GO:0005515	Molecular Function
HQ01186	GO:0008152|GO:0016746|GO:0003841|GO:0008654|GO:0016020	Biological Process|Molecular Function|Cellular Component
HQ01188	GO:0003743|GO:0005737|GO:0005852|GO:0005515|GO:0005524|GO:0006810|GO:0016021|GO:0042626|GO:0055085|GO:0016887	Molecular Function|Cellular Component|Biological Process
HQ01190	GO:0003735|GO:0005622|GO:0005840|GO:0006412	Molecular Function|Cellular Component|Biological Process
HQ01192	GO:0005515	Molecular Function
HQ01194	GO:0006508|GO:0008236|GO:0016020|GO:0016021	Biological Process|Molecular Function|Cellular Component
HQ01197	GO:0008234|GO:0006508|GO:0005515	Molecular Function|Biological Process
HQ01199	GO:0005452|GO:0006820|GO:0016020|GO:0016021	Molecular Function|Biological Process|Cellular Component
HQ01200	GO:0004871|GO:0007165|GO:0004672|GO:0006468|GO:0005524|GO:0016772	Molecular Function|Biological Process
HQ01202	GO:0005515|GO:0005096	Molecular Function
HQ01203	GO:0004129|GO:0005739	Molecular Function|Cellular Component
HQ01205	GO:0005515	Molecular Function
HQ01207	GO:0007034	Biological Process
HQ01211	GO:0005506|GO:0016705|GO:0020037|GO:0055114	Molecular Function|Biological Process
HQ01212	GO:0005886|GO:0017003|GO:0017004	Cellular Component|Biological Process
HQ01213	GO:0000166|GO:0004812|GO:0005524|GO:0006418|GO:0004831	Molecular Function|Biological Process
HQ01217	GO:0003677|GO:0006355	Molecular Function|Biological Process
HQ01223	GO:0003824|GO:0030170|GO:0016831|GO:0019752|GO:0006520	Molecular Function|Biological Process
HQ01229	GO:0005515	Molecular Function
HQ01235	GO:0003700|GO:0006355|GO:0043565	Molecular Function|Biological Process
HQ01236	GO:0005515	Molecular Function
HQ01237	GO:0006855|GO:0015238|GO:0015297|GO:0016020|GO:0055085	Biological Process|Molecular Function|Cellular Component
HQ01239	GO:0003735|GO:0005622|GO:0005840|GO:0006412	Molecular Function|Cellular Component|Biological Process
HQ01241	GO:0003677|GO:0003682	Molecular Function
HQ01242	GO:0004550|GO:0005524|GO:0006165|GO:0006183|GO:0006228|GO:0006241	Molecular Function|Biological Process
HQ01246	GO:0043531	Molecular Function
HQ01252	GO:0003676|GO:0046872	Molecular Function
HQ01258	GO:0003677|GO:0003682	Molecular Function
HQ01261	GO:0008270	Molecular Function
HQ01267	GO:0043531	Molecular Function
HQ01269	GO:0005515	Molecular Function
HQ01270	GO:0005515|GO:0004672|GO:0005524|GO:0006468|GO:0016772	Molecular Function|Biological Process
HQ01274	GO:0043531	Molecular Function
HQ01279	GO:0000155|GO:0007165|GO:0016020|GO:0000160|GO:0016310|GO:0016772|GO:0004871	Molecular Function|Biological Process|Cellular Component
HQ01283	GO:0016772	Molecular Function
HQ01284	GO:0043531	Molecular Function
HQ01286	GO:0004672|GO:0005524|GO:0006468|GO:0016772	Molecular Function|Biological Process
HQ01287	GO:0043531	Molecular Function
HQ01288	GO:0016788	Molecular Function
HQ01289	GO:0003676|GO:0015074|GO:0043531	Molecular Function|Biological Process
HQ01290	GO:0043531	Molecular Function
HQ01292	GO:0043531	Molecular Function
HQ01303	GO:0005515	Molecular Function
HQ01304	GO:0005515	Molecular Function
HQ01307	GO:0005515	Molecular Function
HQ01308	GO:0005515	Molecular Function
HQ01316	GO:0005515	Molecular Function
HQ01318	GO:0005515	Molecular Function
HQ01320	GO:0003824|GO:0008152	Molecular Function|Biological Process
HQ01323	GO:0005515	Molecular Function
HQ01358	GO:0005509	Molecular Function
HQ01360	GO:0043531	Molecular Function
HQ01361	GO:0043531	Molecular Function
HQ01362	GO:0003677|GO:0003682	Molecular Function
HQ01364	GO:0006952|GO:0009607	Biological Process
HQ01367	GO:0043531	Molecular Function
HQ01369	GO:0043531	Molecular Function
HQ01375	GO:0005515	Molecular Function
HQ01379	GO:0005515	Molecular Function
HQ01412	GO:0043531	Molecular Function
HQ01420	GO:0043531	Molecular Function
HQ01422	GO:0005515|GO:0004672|GO:0005524|GO:0006468|GO:0016772	Molecular Function|Biological Process
HQ01423	GO:0004672|GO:0005524|GO:0006468|GO:0016772	Molecular Function|Biological Process
HQ01424	GO:0004672|GO:0005524|GO:0006468|GO:0016772	Molecular Function|Biological Process
HQ01425	GO:0004672|GO:0005524|GO:0006468|GO:0016772	Molecular Function|Biological Process
HQ01426	GO:0004672|GO:0005524|GO:0006468|GO:0016772	Molecular Function|Biological Process
HQ01427	GO:0004672|GO:0005524|GO:0006468|GO:0016772	Molecular Function|Biological Process
HQ01428	GO:0004672|GO:0005524|GO:0006468|GO:0016772	Molecular Function|Biological Process
HQ01429	GO:0003677	Molecular Function
HQ01430	GO:0004672|GO:0005524|GO:0006468|GO:0016772	Molecular Function|Biological Process
HQ01431	GO:0016772	Molecular Function
HQ01433	GO:0043531	Molecular Function
HQ01434	GO:0004849|GO:0044206|GO:0005524|GO:0008152|GO:0016301	Molecular Function|Biological Process
HQ01447	GO:0043531	Molecular Function
HQ01459	GO:0030247|GO:0005524|GO:0016772	Molecular Function
HQ01473	GO:0005515	Molecular Function
HQ01483	GO:0005515	Molecular Function
HQ01484	GO:0004252|GO:0006508	Molecular Function|Biological Process
HQ01486	GO:0043531	Molecular Function
HQ01487	GO:0043531	Molecular Function
HQ01497	GO:0043531	Molecular Function
HQ01499	GO:0043531	Molecular Function
HQ01500	GO:0043531	Molecular Function
HQ01506	GO:0043531	Molecular Function
HQ01508	GO:0005515	Molecular Function
HQ01509	GO:0005515	Molecular Function
HQ01510	GO:0005515	Molecular Function
HQ01511	GO:0005515	Molecular Function
HQ01512	GO:0005515	Molecular Function
HQ01513	GO:0005515	Molecular Function
HQ01514	GO:0005515	Molecular Function
HQ01515	GO:0005515	Molecular Function
HQ01517	GO:0005515	Molecular Function
HQ01520	GO:0006511|GO:0036459	Biological Process|Molecular Function
HQ01526	GO:0043531	Molecular Function
HQ01527	GO:0043531	Molecular Function
HQ01530	GO:0005515	Molecular Function
HQ01533	GO:0004672|GO:0005524|GO:0006468|GO:0016772	Molecular Function|Biological Process
HQ01534	GO:0004672|GO:0006468|GO:0016772|GO:0005524	Molecular Function|Biological Process
HQ01535	GO:0004672|GO:0005524|GO:0006468|GO:0016772	Molecular Function|Biological Process
HQ01536	GO:0004672|GO:0005524|GO:0006468|GO:0016772	Molecular Function|Biological Process
HQ01538	GO:0005515	Molecular Function
HQ01539	GO:0005515	Molecular Function
HQ01541	GO:0005515	Molecular Function
HQ01542	GO:0005515	Molecular Function
HQ01543	GO:0043531	Molecular Function
HQ01551	GO:0043531	Molecular Function
HQ01552	GO:0005515	Molecular Function
HQ01553	GO:0005515	Molecular Function
HQ01554	GO:0004743|GO:0006096|GO:0003824|GO:0000287|GO:0030955	Molecular Function|Biological Process
HQ01555	GO:0005525	Molecular Function
HQ01556	GO:0004672|GO:0005524|GO:0006468|GO:0005515|GO:0016772	Molecular Function|Biological Process
HQ01560	GO:0005515	Molecular Function
HQ01563	GO:0001104|GO:0006357|GO:0016592|GO:0003677|GO:0003700|GO:0006355|GO:0043565	Molecular Function|Biological Process|Cellular Component
HQ01564	GO:0016020|GO:0005515|GO:0005484|GO:0006886|GO:0016192	Cellular Component|Molecular Function|Biological Process
HQ01565	GO:0003723|GO:0003676	Molecular Function
HQ01567	GO:0005515|GO:0004721|GO:0005634	Molecular Function|Cellular Component
HQ01568	GO:0016491|GO:0016706|GO:0055114	Molecular Function|Biological Process
HQ01569	GO:0003700|GO:0006355|GO:0003677	Molecular Function|Biological Process
HQ01572	GO:0005515	Molecular Function
HQ01576	GO:0046983	Molecular Function
HQ01587	GO:0005515|GO:0004672|GO:0005524|GO:0006468|GO:0016772	Molecular Function|Biological Process
HQ01595	GO:0004056|GO:0042450|GO:0003824|GO:0046982|GO:0000786|GO:0003677	Molecular Function|Biological Process|Cellular Component
HQ01596	GO:0004672|GO:0005524|GO:0006468|GO:0016772	Molecular Function|Biological Process
HQ01599	GO:0006633|GO:0031177	Biological Process|Molecular Function
HQ01604	GO:0048544|GO:0004672|GO:0006468|GO:0005524|GO:0016772	Biological Process|Molecular Function
HQ01609	GO:0003677|GO:0003682	Molecular Function
HQ01611	GO:0043531	Molecular Function
HQ01615	GO:0005515	Molecular Function
HQ01620	GO:0006629|GO:0016717|GO:0055114	Biological Process|Molecular Function
HQ01623	GO:0008654|GO:0016020|GO:0016780|GO:0008444|GO:0016021	Biological Process|Cellular Component|Molecular Function
HQ01627	GO:0008152|GO:0016758|GO:0004857|GO:0005739|GO:0045980	Biological Process|Molecular Function|Cellular Component
HQ01635	GO:0003333	Biological Process
HQ01637	GO:0003824|GO:0030170|GO:0004375|GO:0006546|GO:0055114|GO:0006544	Molecular Function|Biological Process
HQ01645	GO:0043531	Molecular Function
HQ01648	GO:0008152|GO:0016758	Biological Process|Molecular Function
HQ01651	GO:0005515	Molecular Function
HQ01653	GO:0005524|GO:0016887|GO:0006810|GO:0016021|GO:0042626|GO:0055085	Molecular Function|Biological Process|Cellular Component
HQ01657	GO:0004672|GO:0006468|GO:0005524|GO:0016772	Molecular Function|Biological Process
HQ01661	GO:0043531	Molecular Function
HQ01663	GO:0043531	Molecular Function
HQ01664	GO:0043531	Molecular Function
HQ01669	GO:0003677|GO:0003682	Molecular Function
HQ01671	GO:0006486|GO:0008378|GO:0016020|GO:0030246	Biological Process|Molecular Function|Cellular Component
HQ01672	GO:0004672|GO:0005524|GO:0006468|GO:0005515|GO:0016772	Molecular Function|Biological Process
HQ01673	GO:0043531	Molecular Function
HQ01675	GO:0043531	Molecular Function
HQ01676	GO:0043531	Molecular Function
HQ01684	GO:0005515	Molecular Function
HQ01689	GO:0008270|GO:0016787|GO:0003824	Molecular Function
HQ01691	GO:0005515|GO:0004672|GO:0006468|GO:0005524|GO:0016772	Molecular Function|Biological Process
HQ01692	GO:0004672|GO:0006468|GO:0005524|GO:0016772	Molecular Function|Biological Process
HQ01694	GO:0043531	Molecular Function
HQ01696	GO:0006508|GO:0008234	Biological Process|Molecular Function
HQ01699	GO:0005506|GO:0016705|GO:0020037|GO:0055114	Molecular Function|Biological Process
HQ01700	GO:0016747	Molecular Function
HQ01702	GO:0005524|GO:0016887|GO:0016020	Molecular Function|Cellular Component
HQ01703	GO:0004185|GO:0006508	Molecular Function|Biological Process
HQ01704	GO:0043531	Molecular Function
HQ01705	GO:0006508|GO:0008234	Biological Process|Molecular Function
HQ01707	GO:0043531	Molecular Function
HQ01709	GO:0005515|GO:0008270	Molecular Function
HQ01711	GO:0048544|GO:0004672|GO:0006468|GO:0004674|GO:0005524|GO:0016772	Biological Process|Molecular Function
HQ01717	GO:0005737|GO:0006415|GO:0016149	Cellular Component|Biological Process|Molecular Function
HQ01718	GO:0004672|GO:0006468|GO:0005524|GO:0016772	Molecular Function|Biological Process
HQ01721	GO:0043531	Molecular Function
HQ01723	GO:0043531	Molecular Function
HQ01724	GO:0043531	Molecular Function
HQ01726	GO:0005515|GO:0006511|GO:0036459	Molecular Function|Biological Process
HQ01728	GO:0004672|GO:0006468|GO:0005524|GO:0016772	Molecular Function|Biological Process
HQ01729	GO:0005515	Molecular Function
HQ01730	GO:0005515	Molecular Function
HQ01732	GO:0016787	Molecular Function
HQ01733	GO:0043531	Molecular Function
HQ01737	GO:0043531	Molecular Function
HQ01739	GO:0004252|GO:0006508	Molecular Function|Biological Process
HQ01740	GO:0004252|GO:0006508	Molecular Function|Biological Process
HQ01743	GO:0030001|GO:0046872	Biological Process|Molecular Function
HQ01744	GO:0004672|GO:0006468|GO:0005524|GO:0016772	Molecular Function|Biological Process
HQ01745	GO:0005515	Molecular Function
HQ01748	GO:0046983	Molecular Function
HQ01750	GO:0004672|GO:0005524|GO:0006468|GO:0005515|GO:0016772	Molecular Function|Biological Process
HQ01752	GO:0048544|GO:0004672|GO:0006468|GO:0004674|GO:0005524|GO:0005515|GO:0016772	Biological Process|Molecular Function
HQ01755	GO:0008152|GO:0016787	Biological Process|Molecular Function
HQ01758	GO:0003677|GO:0003682	Molecular Function
HQ01759	GO:0015629|GO:0030042|GO:0003779|GO:0005622	Cellular Component|Biological Process|Molecular Function
HQ01761	GO:0006855|GO:0015238|GO:0015297|GO:0016020|GO:0055085	Biological Process|Molecular Function|Cellular Component
HQ01767	GO:0008641	Molecular Function
HQ01768	GO:0000166|GO:0003676	Molecular Function
HQ01773	GO:0016779	Molecular Function
HQ01774	GO:0048193|GO:0000139|GO:0005737|GO:0006886|GO:0048280|GO:0008565|GO:0016020|GO:0005488	Biological Process|Cellular Component|Molecular Function
HQ01775	GO:0003735|GO:0005622|GO:0005840|GO:0006412	Molecular Function|Cellular Component|Biological Process
HQ01780	GO:0006511|GO:0031625	Biological Process|Molecular Function
HQ01783	GO:0003937|GO:0004643|GO:0006164	Molecular Function|Biological Process
HQ01786	GO:0005506|GO:0016705|GO:0020037|GO:0055114	Molecular Function|Biological Process
HQ01788	GO:0005515|GO:0000228	Molecular Function|Cellular Component
HQ01790	GO:0004672|GO:0005524|GO:0006468|GO:0030246|GO:0016772	Molecular Function|Biological Process
HQ01795	GO:0005759	Cellular Component
HQ01797	GO:0000166|GO:0003676	Molecular Function
HQ01801	GO:0006338|GO:0031011	Biological Process|Cellular Component
HQ01802	GO:0015078|GO:0015986|GO:0045263|GO:0015991|GO:0033177|GO:0008270	Molecular Function|Biological Process|Cellular Component
HQ01811	GO:0016021|GO:0022857|GO:0055085	Cellular Component|Molecular Function|Biological Process
HQ01814	GO:0005488|GO:0004842|GO:0016567	Molecular Function|Biological Process
HQ01821	GO:0005515	Molecular Function
HQ01823	GO:0005515|GO:0008270	Molecular Function
HQ01824	GO:0004672|GO:0005524|GO:0006468|GO:0016772|GO:0004674|GO:0009966	Molecular Function|Biological Process
HQ01825	GO:0005515	Molecular Function
HQ01827	GO:0016021|GO:0022857|GO:0055085|GO:0016020|GO:0022891|GO:0005215	Cellular Component|Molecular Function|Biological Process
HQ01829	GO:0008375|GO:0016020	Molecular Function|Cellular Component
HQ01833	GO:0030247|GO:0004672|GO:0006468|GO:0005524|GO:0004713|GO:0016772	Molecular Function|Biological Process
HQ01841	GO:0016021	Cellular Component
HQ01843	GO:0004970|GO:0016020	Molecular Function|Cellular Component
HQ01845	GO:0000166|GO:0003676	Molecular Function
HQ01848	GO:0004852|GO:0033014	Molecular Function|Biological Process
HQ01851	GO:0005488	Molecular Function
HQ01856	GO:0008152|GO:0010333|GO:0016829|GO:0000287	Biological Process|Molecular Function
HQ01858	GO:0005215|GO:0006814|GO:0016020|GO:0055085	Molecular Function|Biological Process|Cellular Component
HQ01860	GO:0004672|GO:0006468|GO:0005524|GO:0016772	Molecular Function|Biological Process
HQ01861	GO:0005515	Molecular Function
HQ01865	GO:0005515	Molecular Function
HQ01867	GO:0005215|GO:0006810|GO:0016020	Molecular Function|Biological Process|Cellular Component
HQ01868	GO:0004056|GO:0042450|GO:0003824	Molecular Function|Biological Process
HQ01869	GO:0003677|GO:0003682	Molecular Function
HQ01870	GO:0004107|GO:0009073	Molecular Function|Biological Process
HQ01871	GO:0008641	Molecular Function
HQ01873	GO:0016788|GO:0051499|GO:0019478	Molecular Function|Biological Process
HQ01881	GO:0005524|GO:0009058|GO:0016874|GO:0005737|GO:0008360|GO:0008766|GO:0051301	Molecular Function|Biological Process|Cellular Component
HQ01886	GO:0003700|GO:0006355|GO:0003677	Molecular Function|Biological Process
HQ01888	GO:0005956|GO:0019887	Cellular Component|Molecular Function
HQ01890	GO:0005515	Molecular Function
HQ01891	GO:0046872	Molecular Function
HQ01892	GO:0008757	Molecular Function
HQ01894	GO:0045145	Molecular Function
HQ01896	GO:0005515	Molecular Function
HQ01898	GO:0005215|GO:0006810|GO:0016020	Molecular Function|Biological Process|Cellular Component
HQ01901	GO:0004672|GO:0005524|GO:0006468|GO:0030246|GO:0016772	Molecular Function|Biological Process
HQ01903	GO:0003913|GO:0006281	Molecular Function|Biological Process
HQ01907	GO:0005515	Molecular Function
HQ01908	GO:0009055|GO:0016020|GO:0016491|GO:0022904	Molecular Function|Cellular Component|Biological Process
HQ01909	GO:0005515|GO:0004672|GO:0006468|GO:0005524|GO:0016772	Molecular Function|Biological Process
HQ01910	GO:0005576	Cellular Component
HQ01914	GO:0004672|GO:0005524|GO:0006468|GO:0048544|GO:0004674|GO:0016772	Molecular Function|Biological Process
HQ01915	GO:0008237|GO:0004222|GO:0006508	Molecular Function|Biological Process
HQ01918	GO:0003676	Molecular Function
HQ01920	GO:0008270|GO:0005515	Molecular Function
HQ01922	GO:0016747	Molecular Function
HQ01923	GO:0005515	Molecular Function
HQ01924	GO:0005515|GO:0005622|GO:0006396	Molecular Function|Cellular Component|Biological Process
HQ01929	GO:0004970|GO:0016020	Molecular Function|Cellular Component
HQ01932	GO:0004611|GO:0006094|GO:0017076	Molecular Function|Biological Process
HQ01933	GO:0005515	Molecular Function
HQ01934	GO:0004672|GO:0005524|GO:0006468|GO:0016772	Molecular Function|Biological Process
HQ01935	GO:0016020	Cellular Component
HQ01936	GO:0016787	Molecular Function
HQ01938	GO:0000469|GO:0004521|GO:0042274	Biological Process|Molecular Function
HQ01939	GO:0005515|GO:0006614|GO:0008312|GO:0048500	Molecular Function|Biological Process|Cellular Component
HQ01940	GO:0003723|GO:0004540|GO:0006396	Molecular Function|Biological Process
HQ01941	GO:0003676|GO:0006139|GO:0008408	Molecular Function|Biological Process
HQ01942	GO:0005515	Molecular Function
HQ01944	GO:0005515|GO:0004252|GO:0006508	Molecular Function|Biological Process
HQ01945	GO:0005515|GO:0003712|GO:0004402|GO:0005634|GO:0006355|GO:0008270	Molecular Function|Cellular Component|Biological Process
HQ01951	GO:0016491|GO:0016706|GO:0055114	Molecular Function|Biological Process
HQ01954	GO:0003677|GO:0016589|GO:0016887|GO:0043044|GO:0031491|GO:0003676|GO:0005524|GO:0005634|GO:0006338|GO:0016818|GO:0003682	Molecular Function|Cellular Component|Biological Process
HQ01955	GO:0016866|GO:0030244	Molecular Function|Biological Process
HQ01956	GO:0005515	Molecular Function
HQ01959	GO:0004001|GO:0006166|GO:0016773	Molecular Function|Biological Process
HQ01960	GO:0004072|GO:0008652|GO:0008270	Molecular Function|Biological Process
HQ01962	GO:0003723|GO:0005515|GO:0005488	Molecular Function
HQ01965	GO:0005509	Molecular Function
HQ01966	GO:0015846|GO:0019808|GO:0042597	Biological Process|Molecular Function|Cellular Component
HQ01968	GO:0005515|GO:0004222|GO:0006508|GO:0007155|GO:0016020	Molecular Function|Biological Process|Cellular Component
HQ01971	GO:0004672|GO:0005524|GO:0006468|GO:0016772	Molecular Function|Biological Process
HQ01973	GO:0004672|GO:0006468|GO:0005515|GO:0005524|GO:0016772	Molecular Function|Biological Process
HQ01977	GO:0043531	Molecular Function
HQ01978	GO:0006886|GO:0008536|GO:0005488	Biological Process|Molecular Function
HQ01979	GO:0016787	Molecular Function
HQ01980	GO:0003676|GO:0005524|GO:0003993	Molecular Function
HQ01981	GO:0003677|GO:0003700|GO:0006355|GO:0043565	Molecular Function|Biological Process
HQ01984	GO:0005515|GO:0008270	Molecular Function
HQ01985	GO:0003677|GO:0003682	Molecular Function
HQ01989	GO:0005515	Molecular Function
HQ01991	GO:0005515|GO:0003676	Molecular Function
HQ01996	GO:0003774|GO:0005524|GO:0016459	Molecular Function|Cellular Component
HQ02000	GO:0016020	Cellular Component
HQ02001	GO:0003677|GO:0006355	Molecular Function|Biological Process
HQ02002	GO:0016514|GO:0016887|GO:0043044	Cellular Component|Molecular Function|Biological Process
HQ02006	GO:0000166|GO:0003676|GO:0008234|GO:0006508	Molecular Function|Biological Process
HQ02008	GO:0003676|GO:0015074	Molecular Function|Biological Process
HQ02009	GO:0005089	Molecular Function
HQ02014	GO:0003677|GO:0005634|GO:0003700|GO:0006355|GO:0043565	Molecular Function|Cellular Component|Biological Process
HQ02016	GO:0005215|GO:0006810|GO:0016020	Molecular Function|Biological Process|Cellular Component
HQ02017	GO:0008137|GO:0042773|GO:0055114	Molecular Function|Biological Process
HQ02023	GO:0016301|GO:0046474|GO:0016772	Molecular Function|Biological Process
HQ02024	GO:0003677|GO:0005634	Molecular Function|Cellular Component
HQ02025	GO:0005515|GO:0008270	Molecular Function
HQ02032	GO:0005515	Molecular Function
HQ02033	GO:0005094|GO:0005737	Molecular Function|Cellular Component
HQ02034	GO:0003677|GO:0003682	Molecular Function
HQ02035	GO:0008152|GO:0016758	Biological Process|Molecular Function
HQ02041	GO:0004190|GO:0016021	Molecular Function|Cellular Component
HQ02047	GO:0016491|GO:0055114	Molecular Function|Biological Process
HQ02050	GO:0016491|GO:0055114	Molecular Function|Biological Process
HQ02052	GO:0016491|GO:0055114|GO:0005507	Molecular Function|Biological Process
HQ02053	GO:0004385|GO:0006163	Molecular Function|Biological Process
HQ02055	GO:0005515|GO:0051087	Molecular Function
HQ02056	GO:0004367|GO:0006072|GO:0009331|GO:0055114|GO:0016616|GO:0046168|GO:0051287|GO:0016491|GO:0005975	Molecular Function|Biological Process|Cellular Component
HQ02057	GO:0008271|GO:0008272|GO:0016020|GO:0055085|GO:0015116|GO:0016021|GO:0005886	Molecular Function|Biological Process|Cellular Component
HQ02061	GO:0006511|GO:0036459|GO:0008270	Biological Process|Molecular Function
HQ02063	GO:0000145|GO:0006887	Cellular Component|Biological Process
HQ02066	GO:0006629|GO:0004190|GO:0006508	Biological Process|Molecular Function
HQ02068	GO:0015629|GO:0030042|GO:0003779|GO:0005622	Cellular Component|Biological Process|Molecular Function
HQ02069	GO:0008270	Molecular Function
HQ02072	GO:0036094|GO:0031409	Molecular Function
HQ02074	GO:0005515|GO:0008270	Molecular Function
HQ02078	GO:0005515	Molecular Function
HQ02080	GO:0006904|GO:0016192	Biological Process
HQ02081	GO:0003824|GO:0030170	Molecular Function
HQ02082	GO:0003677	Molecular Function
HQ02085	GO:0004970|GO:0016020	Molecular Function|Cellular Component
HQ02090	GO:0005515|GO:0003677	Molecular Function
HQ02094	GO:0016021	Cellular Component
HQ02096	GO:0003735|GO:0005622|GO:0005840|GO:0006412	Molecular Function|Cellular Component|Biological Process
HQ02097	GO:0006855|GO:0015238|GO:0015297|GO:0016020|GO:0055085	Biological Process|Molecular Function|Cellular Component
HQ02100	GO:0003824|GO:0016866	Molecular Function
HQ02101	GO:0016307|GO:0046488|GO:0005524|GO:0016308	Molecular Function|Biological Process
HQ02102	GO:0005515	Molecular Function
HQ02103	GO:0005524|GO:0006810|GO:0016021|GO:0042626|GO:0055085|GO:0016887|GO:0005215	Molecular Function|Biological Process|Cellular Component
HQ02104	GO:0003677|GO:0006355	Molecular Function|Biological Process
HQ02107	GO:0005515	Molecular Function
HQ02108	GO:0005524	Molecular Function
HQ02109	GO:0006952|GO:0016021	Biological Process|Cellular Component
HQ02110	GO:0045454|GO:0016853|GO:0005783	Biological Process|Molecular Function|Cellular Component
HQ02113	GO:0005515	Molecular Function
HQ02114	GO:0003697|GO:0006260	Molecular Function|Biological Process
HQ02115	GO:0003723|GO:0033897	Molecular Function
HQ02116	GO:0005515	Molecular Function
HQ02117	GO:0003676|GO:0008270	Molecular Function
HQ02119	GO:0016747	Molecular Function
HQ02121	GO:0016846|GO:0003824|GO:0030170	Molecular Function
HQ02125	GO:0016491|GO:0055114|GO:0020037|GO:0051536	Molecular Function|Biological Process
HQ02129	GO:0008234	Molecular Function
HQ02131	GO:0005515|GO:0008270	Molecular Function
HQ02132	GO:0016616|GO:0055114|GO:0004450|GO:0006102	Molecular Function|Biological Process
HQ02133	GO:0016021|GO:0022857|GO:0055085|GO:0005315|GO:0006817	Cellular Component|Molecular Function|Biological Process
HQ02134	GO:0003824|GO:0009107|GO:0016992|GO:0051539|GO:0009507|GO:0051536	Molecular Function|Biological Process|Cellular Component
HQ02136	GO:0008270|GO:0016491|GO:0055114	Molecular Function|Biological Process
HQ02140	GO:0046982|GO:0003677|GO:0000786|GO:0005634	Molecular Function|Cellular Component
HQ02141	GO:0000166|GO:0003676	Molecular Function
HQ02142	GO:0005515|GO:0005622|GO:0006396	Molecular Function|Cellular Component|Biological Process
HQ02145	GO:0005506|GO:0016705|GO:0020037|GO:0055114|GO:0004497	Molecular Function|Biological Process
HQ02146	GO:0016757	Molecular Function
HQ02147	GO:0004553|GO:0030245|GO:0005975	Molecular Function|Biological Process
HQ02148	GO:0016651|GO:0055114	Molecular Function|Biological Process
HQ02149	GO:0004743|GO:0006096|GO:0003824|GO:0000287|GO:0030955	Molecular Function|Biological Process
HQ02150	GO:0003924|GO:0005525	Molecular Function
HQ02153	GO:0016020	Cellular Component
HQ02156	GO:0000166|GO:0003676	Molecular Function
HQ02158	GO:0003824	Molecular Function
HQ02164	GO:0005515	Molecular Function
HQ02165	GO:0046982|GO:0005634|GO:0006352|GO:0051090|GO:0005488	Molecular Function|Cellular Component|Biological Process
HQ02169	GO:0009055|GO:0020037|GO:0006482|GO:0052689	Molecular Function|Biological Process
HQ02171	GO:0000166|GO:0003676	Molecular Function
HQ02172	GO:0005515	Molecular Function
HQ02174	GO:0000786|GO:0003677|GO:0005634|GO:0006334	Cellular Component|Molecular Function|Biological Process
HQ02178	GO:0003700|GO:0006355|GO:0003677	Molecular Function|Biological Process
HQ02180	GO:0043531	Molecular Function
HQ02182	GO:0008152|GO:0016746|GO:0004742|GO:0006090|GO:0045254	Biological Process|Molecular Function|Cellular Component
HQ02183	GO:0003677|GO:0003682	Molecular Function
HQ02184	GO:0003735|GO:0005622|GO:0005840|GO:0006412	Molecular Function|Cellular Component|Biological Process
HQ02186	GO:0005515	Molecular Function
HQ02187	GO:0008270|GO:0003676	Molecular Function
HQ02189	GO:0008270	Molecular Function
HQ02190	GO:0030246|GO:0003824|GO:0005975	Molecular Function|Biological Process
HQ02191	GO:0005515	Molecular Function
HQ02193	GO:0003735|GO:0005622|GO:0005840|GO:0006412	Molecular Function|Cellular Component|Biological Process
HQ02196	GO:0004298|GO:0005839|GO:0051603|GO:0004175|GO:0006511|GO:0019773	Molecular Function|Cellular Component|Biological Process
HQ02197	GO:0003723|GO:0000166|GO:0003676	Molecular Function
HQ02198	GO:0005515	Molecular Function
HQ02199	GO:0006886|GO:0005622	Biological Process|Cellular Component
HQ02200	GO:0003676	Molecular Function
HQ02201	GO:0008152|GO:0016491|GO:0016630|GO:0055114	Biological Process|Molecular Function
HQ02204	GO:0003824|GO:0005975|GO:0030246|GO:0016853	Molecular Function|Biological Process
HQ02205	GO:0004185|GO:0006508	Molecular Function|Biological Process
HQ02206	GO:0016491|GO:0055114|GO:0005507	Molecular Function|Biological Process
HQ02209	GO:0004553|GO:0005975|GO:0005618|GO:0006073|GO:0016762|GO:0048046	Molecular Function|Biological Process|Cellular Component
HQ02212	GO:0004672|GO:0005524|GO:0006468|GO:0016772|GO:0004674	Molecular Function|Biological Process
HQ02215	GO:0005515	Molecular Function
HQ02216	GO:0003677	Molecular Function
HQ02217	GO:0003676|GO:0046872	Molecular Function
HQ02220	GO:0005524|GO:0016887|GO:0016020	Molecular Function|Cellular Component
HQ02226	GO:0005515	Molecular Function
HQ02227	GO:0004857|GO:0030599	Molecular Function
HQ02228	GO:0008234|GO:0006508|GO:0004197|GO:0050790	Molecular Function|Biological Process
HQ02229	GO:0008033	Biological Process
HQ02230	GO:0006950	Biological Process
HQ02232	GO:0006810|GO:0016021|GO:0016192	Biological Process|Cellular Component
HQ02235	GO:0004672|GO:0005524|GO:0006468|GO:0016772	Molecular Function|Biological Process
HQ02236	GO:0004659|GO:0016021	Molecular Function|Cellular Component
HQ02237	GO:0004553|GO:0030247|GO:0010215|GO:0016049|GO:0031225	Molecular Function|Biological Process|Cellular Component
HQ02240	GO:0006306|GO:0016209|GO:0016491|GO:0055114|GO:0051920	Biological Process|Molecular Function
HQ02241	GO:0006353	Biological Process
HQ02242	GO:0004857|GO:0030599	Molecular Function
HQ02243	GO:0006351	Biological Process
HQ02245	GO:0003700|GO:0006355|GO:0003677	Molecular Function|Biological Process
HQ02246	GO:0019904	Molecular Function
HQ02247	GO:0003677|GO:0003682	Molecular Function
HQ02248	GO:0008565|GO:0015031|GO:0006810	Molecular Function|Biological Process
HQ02249	GO:0005515	Molecular Function
HQ02253	GO:0005515|GO:0008270	Molecular Function
HQ02255	GO:0003777|GO:0005524|GO:0007018|GO:0008017|GO:0005871	Molecular Function|Biological Process|Cellular Component
HQ02256	GO:0005515	Molecular Function
HQ02257	GO:0003677|GO:0006355	Molecular Function|Biological Process
HQ02258	GO:0003677	Molecular Function
HQ02259	GO:0003735|GO:0005622|GO:0005840|GO:0006414|GO:0006412	Molecular Function|Cellular Component|Biological Process
HQ02261	GO:0005515|GO:0005885|GO:0015629|GO:0030833|GO:0034314	Molecular Function|Cellular Component|Biological Process
HQ02263	GO:0030247	Molecular Function
HQ02264	GO:0043531	Molecular Function
HQ02266	GO:0008033|GO:0016740|GO:0016783	Biological Process|Molecular Function
HQ02268	GO:0005509	Molecular Function
HQ02271	GO:0004252|GO:0006508	Molecular Function|Biological Process
HQ02273	GO:0003700|GO:0006355|GO:0043565	Molecular Function|Biological Process
HQ02275	GO:0004650|GO:0005975	Molecular Function|Biological Process
HQ02277	GO:0003735|GO:0005840|GO:0006412	Molecular Function|Cellular Component|Biological Process
HQ02281	GO:0046872	Molecular Function
HQ02283	GO:0003824|GO:0008152	Molecular Function|Biological Process
HQ02285	GO:0005975|GO:0004553|GO:0004563	Biological Process|Molecular Function
HQ02289	GO:0071705	Biological Process
HQ02291	GO:0003677	Molecular Function
HQ02292	GO:0008270|GO:0016491|GO:0055114|GO:0005515	Molecular Function|Biological Process
HQ02297	GO:0003735|GO:0005622|GO:0005840|GO:0006412	Molecular Function|Cellular Component|Biological Process
HQ02298	GO:0006352|GO:0006355|GO:0008270|GO:0017025	Biological Process|Molecular Function
HQ02301	GO:0005515	Molecular Function
HQ02302	GO:0003676|GO:0003677|GO:0005634|GO:0006260|GO:0006281|GO:0006310	Molecular Function|Cellular Component|Biological Process
HQ02304	GO:0000166|GO:0003676|GO:0003723	Molecular Function
HQ02306	GO:0000062	Molecular Function
HQ02307	GO:0043531	Molecular Function
HQ02309	GO:0043531	Molecular Function
HQ02310	GO:0006457|GO:0000412|GO:0003755|GO:0005528|GO:0005730|GO:0018208	Biological Process|Molecular Function|Cellular Component
HQ02315	GO:0005506|GO:0016705|GO:0020037|GO:0055114	Molecular Function|Biological Process
HQ02316	GO:0003684|GO:0005634|GO:0006289|GO:0003677	Molecular Function|Cellular Component|Biological Process
HQ02317	GO:0008152|GO:0016787	Biological Process|Molecular Function
HQ02321	GO:0008234|GO:0006508	Molecular Function|Biological Process
HQ02324	GO:0008152|GO:0016855|GO:0006807|GO:0036361	Biological Process|Molecular Function
HQ02327	GO:0003735|GO:0005622|GO:0005840|GO:0006412	Molecular Function|Cellular Component|Biological Process
HQ02328	GO:0003677|GO:0005524|GO:0005515|GO:0008270	Molecular Function
HQ02330	GO:0008270|GO:0016491|GO:0055114	Molecular Function|Biological Process
HQ02331	GO:0003917|GO:0003677|GO:0005694|GO:0006265	Molecular Function|Cellular Component|Biological Process
HQ02333	GO:0008152|GO:0016758	Biological Process|Molecular Function
HQ02341	GO:0016788	Molecular Function
HQ02344	GO:0005515	Molecular Function
HQ02345	GO:0005515	Molecular Function
HQ02351	GO:0003677	Molecular Function
HQ02354	GO:0055085|GO:0005215|GO:0005743|GO:0006810	Biological Process|Molecular Function|Cellular Component
HQ02356	GO:0005515	Molecular Function
HQ02360	GO:0016020	Cellular Component
HQ02363	GO:0046982|GO:0006352	Molecular Function|Biological Process
HQ02364	GO:0004252|GO:0016021|GO:0006508	Molecular Function|Cellular Component|Biological Process
HQ02368	GO:0000278|GO:0007032|GO:0051301	Biological Process
HQ02370	GO:0003723|GO:0005488	Molecular Function
HQ02371	GO:0005634|GO:0006355|GO:0003677|GO:0009725|GO:0046983	Cellular Component|Biological Process|Molecular Function
HQ02380	GO:0015205|GO:0015851|GO:0016020	Molecular Function|Biological Process|Cellular Component
HQ02381	GO:0003677|GO:0006355	Molecular Function|Biological Process
HQ02382	GO:0045735|GO:0030145	Molecular Function
HQ02383	GO:0047262|GO:0016757	Molecular Function
HQ02386	GO:0003677|GO:0006355	Molecular Function|Biological Process
HQ02388	GO:0046982|GO:0003677|GO:0000786|GO:0005634	Molecular Function|Cellular Component
HQ02394	GO:0006952|GO:0009607	Biological Process
HQ02398	GO:0003676|GO:0046872	Molecular Function
HQ02404	GO:0003755|GO:0006457|GO:0000413	Molecular Function|Biological Process
HQ02405	GO:0008152|GO:0016746	Biological Process|Molecular Function
HQ02406	GO:0003690|GO:0005739|GO:0006355	Molecular Function|Cellular Component|Biological Process
HQ02407	GO:0016021	Cellular Component
HQ02408	GO:0003824|GO:0050662	Molecular Function
HQ02409	GO:0006457|GO:0015031	Biological Process
HQ02410	GO:0005509	Molecular Function
HQ02411	GO:0016491	Molecular Function
HQ02414	GO:0004252|GO:0070008|GO:0006508|GO:0008236	Molecular Function|Biological Process
HQ02415	GO:0004857|GO:0030599	Molecular Function
HQ02417	GO:0003677	Molecular Function
HQ02418	GO:0004089|GO:0006730|GO:0008270	Molecular Function|Biological Process
HQ02421	GO:0005515	Molecular Function
HQ02427	GO:0004672|GO:0005524|GO:0006468|GO:0016772	Molecular Function|Biological Process
HQ02429	GO:0005215|GO:0016021|GO:0016020	Molecular Function|Cellular Component
HQ02430	GO:0003824|GO:0008152	Molecular Function|Biological Process
HQ02432	GO:0005515|GO:0008270	Molecular Function
HQ02433	GO:0005524|GO:0016887	Molecular Function
HQ02435	GO:0006614|GO:0008312|GO:0048500|GO:0003924|GO:0005525	Biological Process|Molecular Function|Cellular Component
HQ02442	GO:0003684|GO:0004519|GO:0005634|GO:0006281	Molecular Function|Cellular Component|Biological Process
HQ02443	GO:0003676|GO:0005524	Molecular Function
HQ02444	GO:0003954|GO:0005739|GO:0008137	Molecular Function|Cellular Component
HQ02448	GO:0042254	Biological Process
HQ02450	GO:0015098|GO:0015689|GO:0016021	Molecular Function|Biological Process|Cellular Component
HQ02453	GO:0008430|GO:0045454	Molecular Function|Biological Process
HQ02455	GO:0004144|GO:0045017	Molecular Function|Biological Process
HQ02456	GO:0005515	Molecular Function
HQ02460	GO:0004177|GO:0005622|GO:0006508	Molecular Function|Cellular Component|Biological Process
HQ02467	GO:0016589|GO:0016887|GO:0043044|GO:0003677|GO:0005524	Cellular Component|Molecular Function|Biological Process
HQ02470	GO:0055085	Biological Process
HQ02471	GO:0003676|GO:0005524	Molecular Function
HQ02472	GO:0003677	Molecular Function
HQ02474	GO:0003677	Molecular Function
HQ02475	GO:0005515|GO:0005488	Molecular Function
HQ02476	GO:0008152|GO:0016616|GO:0051287|GO:0055114	Biological Process|Molecular Function
HQ02477	GO:0003993	Molecular Function
HQ02486	GO:0005515|GO:0005634|GO:0006397|GO:0005622|GO:0006396	Molecular Function|Cellular Component|Biological Process
HQ02487	GO:0004601|GO:0006979|GO:0020037|GO:0055114	Molecular Function|Biological Process
HQ02494	GO:0005515	Molecular Function
HQ02495	GO:0004829|GO:0005524|GO:0005737|GO:0006435	Molecular Function|Cellular Component|Biological Process
HQ02498	GO:0016491|GO:0055114	Molecular Function|Biological Process
HQ02500	GO:0005515	Molecular Function
HQ02502	GO:0047262|GO:0016757	Molecular Function
HQ02503	GO:0016021	Cellular Component
HQ02504	GO:0016020	Cellular Component
HQ02507	GO:0006351|GO:0043565	Biological Process|Molecular Function
HQ02510	GO:0006352|GO:0006355|GO:0008270|GO:0017025	Biological Process|Molecular Function
HQ02511	GO:0005515	Molecular Function
HQ02512	GO:0005524|GO:0016887	Molecular Function
HQ02520	GO:0016020|GO:0016021|GO:0005215|GO:0006810|GO:0016747	Cellular Component|Molecular Function|Biological Process
HQ02521	GO:0003690|GO:0005739|GO:0006355|GO:0006952|GO:0009607	Molecular Function|Cellular Component|Biological Process
HQ02522	GO:0006952|GO:0009607	Biological Process
HQ02523	GO:0006511|GO:0031625|GO:0031461	Biological Process|Molecular Function|Cellular Component
HQ02524	GO:0003677|GO:0003700|GO:0006352|GO:0006355|GO:0016987	Molecular Function|Biological Process
HQ02525	GO:0003677|GO:0003700|GO:0006352|GO:0006355|GO:0016987	Molecular Function|Biological Process
HQ02526	GO:0005506|GO:0016705|GO:0020037|GO:0055114	Molecular Function|Biological Process
HQ02527	GO:0005506|GO:0016705|GO:0020037|GO:0055114	Molecular Function|Biological Process
HQ02530	GO:0046872	Molecular Function
HQ02531	GO:0003723|GO:0003746|GO:0043022|GO:0045901|GO:0045905|GO:0006452	Molecular Function|Biological Process
HQ02532	GO:0003723|GO:0003746|GO:0043022|GO:0045901|GO:0045905|GO:0006452	Molecular Function|Biological Process
HQ02534	GO:0005515	Molecular Function
HQ02535	GO:0005515	Molecular Function
HQ02538	GO:0005515|GO:0005506|GO:0016705|GO:0020037|GO:0055114	Molecular Function|Biological Process
HQ02541	GO:0004190|GO:0006508|GO:0003676	Molecular Function|Biological Process
HQ02542	GO:0000221|GO:0015991|GO:0016820|GO:0046961|GO:0020037|GO:0005515|GO:0005488	Cellular Component|Biological Process|Molecular Function
HQ02543	GO:0016765|GO:0008760|GO:0019277|GO:0003824|GO:0006099|GO:0008964|GO:0015977	Molecular Function|Biological Process
HQ02544	GO:0003676|GO:0008270	Molecular Function
HQ02545	GO:0006952|GO:0009607	Biological Process
HQ02546	GO:0016589|GO:0016887|GO:0043044|GO:0003677|GO:0005524|GO:0031491|GO:0003676|GO:0005634|GO:0006338|GO:0016818|GO:0003682|GO:0016817	Cellular Component|Molecular Function|Biological Process
HQ02549	GO:0003723	Molecular Function
HQ02550	GO:0003723	Molecular Function
HQ02551	GO:0009058|GO:0016779|GO:0005515|GO:0005488	Biological Process|Molecular Function
HQ02552	GO:0005515|GO:0004672|GO:0005524|GO:0006468|GO:0004674|GO:0009966|GO:0016772	Molecular Function|Biological Process
HQ02553	GO:0003723|GO:0003743|GO:0006413|GO:0005515	Molecular Function|Biological Process
HQ02554	GO:0003723|GO:0003968|GO:0006351|GO:0003724|GO:0039694	Molecular Function|Biological Process
HQ02556	GO:0004672|GO:0005524|GO:0006468|GO:0005515|GO:0016772	Molecular Function|Biological Process
HQ02559	GO:0005515	Molecular Function
HQ02561	GO:0016114|GO:0046429|GO:0055114	Biological Process|Molecular Function
HQ02562	GO:0003824|GO:0016114|GO:0046429|GO:0055114|GO:0005506|GO:0008299	Molecular Function|Biological Process
HQ02563	GO:0003676|GO:0015074	Molecular Function|Biological Process
HQ02565	GO:0005506|GO:0016226|GO:0051536	Molecular Function|Biological Process
HQ02566	GO:0005515	Molecular Function
HQ02567	GO:0005515	Molecular Function
HQ02569	GO:0003676|GO:0008270	Molecular Function
HQ02570	GO:0005515	Molecular Function
HQ02571	GO:0005509|GO:0005783|GO:0006457|GO:0051082|GO:0005515	Molecular Function|Cellular Component|Biological Process
HQ02572	GO:0016020|GO:0055085	Cellular Component|Biological Process
HQ02573	GO:0006629|GO:0008374	Biological Process|Molecular Function
HQ02575	GO:0003712|GO:0035194	Molecular Function|Biological Process
HQ02578	GO:0005515|GO:0004672|GO:0005524|GO:0006468|GO:0016772	Molecular Function|Biological Process
HQ02581	GO:0003676|GO:0015074	Molecular Function|Biological Process
HQ02583	GO:0003735|GO:0005840|GO:0006412	Molecular Function|Cellular Component|Biological Process
HQ02585	GO:0003676|GO:0005515	Molecular Function
HQ02586	GO:0003747|GO:0006415|GO:0005737|GO:0016149|GO:0008152|GO:0016491	Molecular Function|Biological Process|Cellular Component
HQ02588	GO:0004190|GO:0006508	Molecular Function|Biological Process
HQ02589	GO:0019789|GO:0008270	Molecular Function
HQ02590	GO:0045454	Biological Process
HQ02592	GO:0005524|GO:0016787	Molecular Function
HQ02596	GO:0005975|GO:0004553	Biological Process|Molecular Function
HQ02597	GO:0003677|GO:0008289|GO:0006355|GO:0043565	Molecular Function|Biological Process
HQ02599	GO:0005515|GO:0016679|GO:0055114|GO:0009496|GO:0042651|GO:0051537|GO:0016491|GO:0008121|GO:0016020	Molecular Function|Biological Process|Cellular Component
HQ02600	GO:0048544|GO:0004672|GO:0006468|GO:0005524|GO:0004713|GO:0016772	Biological Process|Molecular Function
HQ02603	GO:0005515|GO:0008270	Molecular Function
HQ02604	GO:0005515	Molecular Function
HQ02606	GO:0004611|GO:0006094|GO:0017076|GO:0004612|GO:0005524	Molecular Function|Biological Process
HQ02607	GO:0003824|GO:0008152|GO:0003878|GO:0004775|GO:0044262|GO:0046912	Molecular Function|Biological Process
HQ02608	GO:0003723|GO:0003676	Molecular Function
HQ02609	GO:0005515	Molecular Function
HQ02614	GO:0016787	Molecular Function
HQ02615	GO:0005515	Molecular Function
HQ02616	GO:0016614|GO:0050660|GO:0055114	Molecular Function|Biological Process
HQ02617	GO:0004553|GO:0005975	Molecular Function|Biological Process
HQ02618	GO:0004672|GO:0005524|GO:0006468|GO:0016772|GO:0004713	Molecular Function|Biological Process
HQ02620	GO:0046872|GO:0005515|GO:0008270	Molecular Function
HQ02625	GO:0004672|GO:0005524|GO:0006468|GO:0007165|GO:0016772|GO:0003690|GO:0005739|GO:0006355	Molecular Function|Biological Process|Cellular Component
HQ02626	GO:0003777|GO:0005524|GO:0007018|GO:0008017|GO:0005871	Molecular Function|Biological Process|Cellular Component
HQ02627	GO:0016491|GO:0055114	Molecular Function|Biological Process
HQ02629	GO:0003677|GO:0005515|GO:0016706|GO:0055114|GO:0008270	Molecular Function|Biological Process
HQ02631	GO:0003824|GO:0030170|GO:0009058	Molecular Function|Biological Process
HQ02633	GO:0006479|GO:0008168	Biological Process|Molecular Function
HQ02634	GO:0004672|GO:0005524|GO:0006468|GO:0005515|GO:0016772	Molecular Function|Biological Process
HQ02635	GO:0004672|GO:0005524|GO:0006468|GO:0005515|GO:0016772	Molecular Function|Biological Process
HQ02637	GO:0009521|GO:0009767|GO:0016020|GO:0016168|GO:0019684	Cellular Component|Biological Process|Molecular Function
HQ02638	GO:0003676|GO:0015074	Molecular Function|Biological Process
HQ02640	GO:0003729|GO:0005685|GO:0006376	Molecular Function|Cellular Component|Biological Process
HQ02641	GO:0004672|GO:0006468|GO:0005524|GO:0016772	Molecular Function|Biological Process
HQ02644	GO:0006886|GO:0005488	Biological Process|Molecular Function
HQ02645	GO:0005515	Molecular Function
HQ02646	GO:0004659|GO:0016021	Molecular Function|Cellular Component
HQ02647	GO:0006855|GO:0015238|GO:0015297|GO:0016020|GO:0055085	Biological Process|Molecular Function|Cellular Component
HQ02648	GO:0000166|GO:0003676	Molecular Function
HQ02649	GO:0006508|GO:0008237|GO:0008270	Biological Process|Molecular Function
HQ02650	GO:0003824|GO:0008152	Molecular Function|Biological Process
HQ02651	GO:0016772|GO:0004672|GO:0006468|GO:0005524	Molecular Function|Biological Process
HQ02652	GO:0003677|GO:0003899|GO:0006351|GO:0032549	Molecular Function|Biological Process
HQ02653	GO:0005515	Molecular Function
HQ02657	GO:0005509|GO:0016787	Molecular Function
HQ02658	GO:0016491|GO:0016706|GO:0055114|GO:0005506|GO:0016705|GO:0031418	Molecular Function|Biological Process
HQ02660	GO:0005515	Molecular Function
HQ02661	GO:0004553|GO:0008270|GO:0004559|GO:0005975|GO:0006013|GO:0015923|GO:0003824|GO:0030246	Molecular Function|Biological Process
HQ02662	GO:0006355	Biological Process
HQ02663	GO:0003777|GO:0005524|GO:0007018|GO:0008017|GO:0005871	Molecular Function|Biological Process|Cellular Component
HQ02665	GO:0003712|GO:0004402|GO:0005634|GO:0006355|GO:0008270|GO:0005515	Molecular Function|Cellular Component|Biological Process
HQ02666	GO:0003677	Molecular Function
HQ02667	GO:0005515	Molecular Function
HQ02668	GO:0016491|GO:0055114|GO:0004616|GO:0051287	Molecular Function|Biological Process
HQ02670	GO:0004743|GO:0006096|GO:0003824|GO:0000287|GO:0030955	Molecular Function|Biological Process
HQ02671	GO:0016021|GO:0055085	Cellular Component|Biological Process
HQ02673	GO:0006812|GO:0008324|GO:0055085	Biological Process|Molecular Function
HQ02675	GO:0003824|GO:0019295	Molecular Function|Biological Process
HQ02676	GO:0005515|GO:0005634|GO:0005737|GO:0006606|GO:0008565|GO:0005488	Molecular Function|Cellular Component|Biological Process
HQ02677	GO:0005524|GO:0016887|GO:0005506|GO:0016705|GO:0020037|GO:0055114	Molecular Function|Biological Process
HQ02678	GO:0000166	Molecular Function
HQ02679	GO:0005515	Molecular Function
HQ02680	GO:0000166|GO:0003676	Molecular Function
HQ02681	GO:0005525|GO:0005622|GO:0007264|GO:0006886|GO:0015031	Molecular Function|Cellular Component|Biological Process
HQ02684	GO:0004672|GO:0005524|GO:0006468|GO:0016772	Molecular Function|Biological Process
HQ02686	GO:0005506|GO:0016705|GO:0020037|GO:0055114	Molecular Function|Biological Process
HQ02688	GO:0004842|GO:0016567|GO:0005515|GO:0005488	Molecular Function|Biological Process
HQ02690	GO:0003690|GO:0005739|GO:0006355	Molecular Function|Cellular Component|Biological Process
HQ02691	GO:0005515	Molecular Function
HQ02692	GO:0003677|GO:0003682	Molecular Function
HQ02694	GO:0006486|GO:0008417|GO:0016020	Biological Process|Molecular Function|Cellular Component
HQ02695	GO:0005199|GO:0005618	Molecular Function|Cellular Component
HQ02696	GO:0000139|GO:0005801|GO:0006888|GO:0016021	Cellular Component|Biological Process
HQ02697	GO:0008152|GO:0016491	Biological Process|Molecular Function
HQ02698	GO:0005506|GO:0016705|GO:0020037|GO:0055114	Molecular Function|Biological Process
HQ02700	GO:0016788	Molecular Function
HQ02702	GO:0016020|GO:0016760|GO:0030244	Cellular Component|Molecular Function|Biological Process
HQ02703	GO:0004751|GO:0009052	Molecular Function|Biological Process
HQ02705	GO:0008270	Molecular Function
HQ02706	GO:0016021|GO:0016758	Cellular Component|Molecular Function
HQ02707	GO:0005515	Molecular Function
HQ02710	GO:0016772	Molecular Function
HQ02712	GO:0008565|GO:0015031|GO:0009306|GO:0016020|GO:0005886|GO:0016021	Molecular Function|Biological Process|Cellular Component
HQ02714	GO:0009522|GO:0009538|GO:0015979	Cellular Component|Biological Process
HQ02719	GO:0005515	Molecular Function
HQ02720	GO:0016021|GO:0055085	Cellular Component|Biological Process
HQ02722	GO:0003700|GO:0006355|GO:0043565|GO:0008270	Molecular Function|Biological Process
HQ02724	GO:0006812|GO:0015299|GO:0016021|GO:0005774|GO:0005886|GO:0006814|GO:0009651|GO:0055075|GO:0055085|GO:0006885|GO:0015385	Biological Process|Molecular Function|Cellular Component
HQ02725	GO:0003676|GO:0005524|GO:0005515	Molecular Function
HQ02726	GO:0000723|GO:0043047|GO:0000784|GO:0003677	Biological Process|Molecular Function|Cellular Component
HQ02728	GO:0046854	Biological Process
HQ02731	GO:0005515	Molecular Function
HQ02732	GO:0005515|GO:0031519	Molecular Function|Cellular Component
HQ02734	GO:0016491|GO:0055114|GO:0004367|GO:0006072|GO:0009331|GO:0016616|GO:0046168|GO:0051287|GO:0005975|GO:0042803	Molecular Function|Biological Process|Cellular Component
HQ02735	GO:0005524|GO:0019538|GO:0005737|GO:0009408|GO:0016485	Molecular Function|Biological Process|Cellular Component
HQ02738	GO:0016788	Molecular Function
HQ02739	GO:0008080	Molecular Function
HQ02741	GO:0003677	Molecular Function
HQ02742	GO:0005515	Molecular Function
HQ02746	GO:0005515	Molecular Function
HQ02747	GO:0019781|GO:0045116|GO:0008641|GO:0016881|GO:0005524|GO:0006464	Molecular Function|Biological Process
HQ02748	GO:0000166|GO:0003743|GO:0005737|GO:0005852|GO:0003676	Molecular Function|Cellular Component
HQ02749	GO:0004177|GO:0006508|GO:0008235	Molecular Function|Biological Process
HQ02750	GO:0005515	Molecular Function
HQ02752	GO:0009058|GO:0016740	Biological Process|Molecular Function
HQ02753	GO:0005515	Molecular Function
HQ02756	GO:0005515|GO:0008270|GO:0003677|GO:0003682	Molecular Function
HQ02757	GO:0003700|GO:0006355|GO:0003677	Molecular Function|Biological Process
HQ02758	GO:0047800|GO:0055114	Molecular Function|Biological Process
HQ02759	GO:0000166|GO:0003676|GO:0003723|GO:0005634|GO:0005737|GO:0006396	Molecular Function|Cellular Component|Biological Process
HQ02760	GO:0003824|GO:0000287|GO:0004743|GO:0006096|GO:0030955	Molecular Function|Biological Process
HQ02762	GO:0005509	Molecular Function
HQ02763	GO:0003824|GO:0009058	Molecular Function|Biological Process
HQ02764	GO:0016480	Biological Process
HQ02766	GO:0005515|GO:0003676	Molecular Function
HQ02776	GO:0005506|GO:0016705|GO:0020037|GO:0055114	Molecular Function|Biological Process
HQ02777	GO:0048544	Biological Process
HQ02779	GO:0003700|GO:0006355|GO:0003677	Molecular Function|Biological Process
HQ02780	GO:0004252|GO:0006508	Molecular Function|Biological Process
HQ02782	GO:0003747|GO:0006415|GO:0005737|GO:0016149	Molecular Function|Biological Process|Cellular Component
HQ02783	GO:0003735|GO:0005622|GO:0005840|GO:0006412	Molecular Function|Cellular Component|Biological Process
HQ02784	GO:0003824|GO:0030170|GO:0009058	Molecular Function|Biological Process
HQ02786	GO:0016491	Molecular Function
HQ02790	GO:0004672|GO:0006468|GO:0005524|GO:0016772	Molecular Function|Biological Process
HQ02791	GO:0003676|GO:0015074	Molecular Function|Biological Process
HQ02793	GO:0005515	Molecular Function
HQ02796	GO:0005524|GO:0005737|GO:0016787|GO:0030163	Molecular Function|Cellular Component|Biological Process
HQ02797	GO:0005975|GO:0004553|GO:0030246|GO:0008270|GO:0016491|GO:0055114	Biological Process|Molecular Function
HQ02800	GO:0003676|GO:0046872	Molecular Function
HQ02802	GO:0004298|GO:0005839|GO:0051603	Molecular Function|Cellular Component|Biological Process
HQ02804	GO:0004672|GO:0005524|GO:0006468|GO:0016772|GO:0004824|GO:0006430|GO:0000166|GO:0004812|GO:0006418|GO:0003676|GO:0005737	Molecular Function|Biological Process|Cellular Component
HQ02807	GO:0006633	Biological Process
HQ02809	GO:0004602|GO:0006979|GO:0055114	Molecular Function|Biological Process
HQ02812	GO:0003676|GO:0005524	Molecular Function
HQ02815	GO:0008270|GO:0016491|GO:0055114|GO:0005515	Molecular Function|Biological Process
HQ02818	GO:0005199|GO:0009664	Molecular Function|Biological Process
HQ02821	GO:0003677|GO:0016589|GO:0016887|GO:0043044|GO:0031491|GO:0003676|GO:0005524|GO:0005634|GO:0006338|GO:0016818|GO:0003682	Molecular Function|Cellular Component|Biological Process
HQ02831	GO:0016021|GO:0022857|GO:0016020	Cellular Component|Molecular Function
HQ02832	GO:0004553|GO:0005975|GO:0005618|GO:0006073|GO:0016762|GO:0048046	Molecular Function|Biological Process|Cellular Component
HQ02835	GO:0005515	Molecular Function
HQ02837	GO:0006355|GO:0008270|GO:0003700|GO:0043565	Biological Process|Molecular Function
HQ02838	GO:0003700|GO:0006355|GO:0043565	Molecular Function|Biological Process
HQ02841	GO:0000989|GO:0005634|GO:0005509	Molecular Function|Cellular Component
HQ02843	GO:0016021|GO:0022857|GO:0055085|GO:0016020|GO:0022891|GO:0005215	Cellular Component|Molecular Function|Biological Process
HQ02845	GO:0004672|GO:0005524|GO:0006468|GO:0016772	Molecular Function|Biological Process
HQ02848	GO:0016491|GO:0016706|GO:0055114|GO:0005506|GO:0016705|GO:0031418	Molecular Function|Biological Process
HQ02851	GO:0005515	Molecular Function
HQ02855	GO:0005856|GO:0005885|GO:0030833|GO:0034314	Cellular Component|Biological Process
HQ02856	GO:0008152|GO:0010333|GO:0016829|GO:0000287	Biological Process|Molecular Function
HQ02857	GO:0016888	Molecular Function
HQ02860	GO:0008168	Molecular Function
HQ02861	GO:0008152|GO:0016491|GO:0016620|GO:0055114	Biological Process|Molecular Function
HQ02863	GO:0001671|GO:0051087	Molecular Function
HQ02864	GO:0055085|GO:0003899|GO:0005634|GO:0006351	Biological Process|Molecular Function|Cellular Component
HQ02865	GO:0005515	Molecular Function
HQ02866	GO:0005515	Molecular Function
HQ02868	GO:0003735|GO:0005622|GO:0005840|GO:0006412	Molecular Function|Cellular Component|Biological Process
HQ02869	GO:0005515	Molecular Function
HQ02870	GO:0005975|GO:0016773	Biological Process|Molecular Function
HQ02872	GO:0005515	Molecular Function
HQ02874	GO:0016788	Molecular Function
HQ02877	GO:0009058	Biological Process
HQ02878	GO:0046856|GO:0003700|GO:0005634	Biological Process|Molecular Function|Cellular Component
HQ02879	GO:0005515|GO:0003824|GO:0004630|GO:0005509|GO:0016020|GO:0046470	Molecular Function|Cellular Component|Biological Process
HQ02881	GO:0005515	Molecular Function
HQ02883	GO:0004672|GO:0005524|GO:0006468|GO:0016772	Molecular Function|Biological Process
HQ02884	GO:0000166|GO:0046872|GO:0006812|GO:0016021|GO:0019829|GO:0030001	Molecular Function|Biological Process|Cellular Component
HQ02885	GO:0005524|GO:0006298|GO:0030983	Molecular Function|Biological Process
HQ02886	GO:0003676|GO:0005524	Molecular Function
HQ02887	GO:0003777|GO:0005524|GO:0007018|GO:0008017|GO:0005871	Molecular Function|Biological Process|Cellular Component
HQ02889	GO:0005515|GO:0008270	Molecular Function
HQ02890	GO:0000502|GO:0030234|GO:0042176|GO:0005488	Cellular Component|Molecular Function|Biological Process
HQ02892	GO:0016614|GO:0050660|GO:0055114|GO:0046577	Molecular Function|Biological Process
HQ02895	GO:0005515	Molecular Function
HQ02896	GO:0005515	Molecular Function
HQ02897	GO:0004672|GO:0005524|GO:0006468|GO:0005515|GO:0016772	Molecular Function|Biological Process
HQ02901	GO:0006952|GO:0016021	Biological Process|Cellular Component
HQ02902	GO:0005215|GO:0006814|GO:0016020|GO:0055085	Molecular Function|Biological Process|Cellular Component
HQ02903	GO:0005515	Molecular Function
HQ02904	GO:0005515	Molecular Function
HQ02905	GO:0004672|GO:0005524|GO:0006468|GO:0016772	Molecular Function|Biological Process
HQ02906	GO:0005506|GO:0016705|GO:0020037|GO:0055114	Molecular Function|Biological Process
HQ02909	GO:0016787|GO:0003993|GO:0046872	Molecular Function
HQ02910	GO:0046373|GO:0046556|GO:0003824	Biological Process|Molecular Function
HQ02911	GO:0005506|GO:0016705|GO:0020037|GO:0055114	Molecular Function|Biological Process
HQ02913	GO:0043531	Molecular Function
HQ02914	GO:0005975|GO:0016758|GO:0030259|GO:0030246	Biological Process|Molecular Function
HQ02915	GO:0016020|GO:0048193|GO:0016192	Cellular Component|Biological Process
HQ02917	GO:0008270	Molecular Function
HQ02918	GO:0008270	Molecular Function
HQ02919	GO:0005524	Molecular Function
HQ02920	GO:0005506|GO:0016705|GO:0020037|GO:0055114	Molecular Function|Biological Process
HQ02922	GO:0005515|GO:0005488	Molecular Function
HQ02924	GO:0005515|GO:0004842|GO:0016567|GO:0005488	Molecular Function|Biological Process
HQ02925	GO:0003824|GO:0004553|GO:0005975	Molecular Function|Biological Process
HQ02926	GO:0005515	Molecular Function
HQ02927	GO:0005524|GO:0005545|GO:0030136|GO:0030276|GO:0048268|GO:0005543	Molecular Function|Cellular Component|Biological Process
HQ02928	GO:0016866|GO:0003824	Molecular Function
HQ02930	GO:0003989|GO:0006633|GO:0009317|GO:0016874	Molecular Function|Biological Process|Cellular Component
HQ02932	GO:0009055|GO:0016020|GO:0016491|GO:0022904	Molecular Function|Cellular Component|Biological Process
HQ02933	GO:0005515	Molecular Function
HQ02935	GO:0005525|GO:0003924	Molecular Function
HQ02937	GO:0003677|GO:0006355	Molecular Function|Biological Process
HQ02938	GO:0005515	Molecular Function
HQ02939	GO:0005515	Molecular Function
HQ02940	GO:0004252|GO:0016021|GO:0006508	Molecular Function|Cellular Component|Biological Process
HQ02941	GO:0003677|GO:0008289|GO:0006355|GO:0043565	Molecular Function|Biological Process
HQ02942	GO:0005515	Molecular Function
HQ02943	GO:0005515	Molecular Function
HQ02944	GO:0004144|GO:0045017	Molecular Function|Biological Process
HQ02945	GO:0004672|GO:0006468|GO:0005524|GO:0016772	Molecular Function|Biological Process
HQ02946	GO:0003774|GO:0005524|GO:0016459|GO:0005515|GO:0009765|GO:0016020	Molecular Function|Cellular Component|Biological Process
HQ02947	GO:0003723|GO:0006396|GO:0008173|GO:0005488	Molecular Function|Biological Process
HQ02949	GO:0004674|GO:0005524|GO:0016887|GO:0016020	Molecular Function|Cellular Component
HQ02950	GO:0004416|GO:0006750|GO:0008270	Molecular Function|Biological Process
HQ02951	GO:0004672|GO:0005524|GO:0006468|GO:0016772|GO:0004713	Molecular Function|Biological Process
HQ02952	GO:0003676|GO:0046872	Molecular Function
HQ02954	GO:0006397|GO:0016021	Biological Process|Cellular Component
HQ02955	GO:0008107|GO:0016020|GO:0042546	Molecular Function|Cellular Component|Biological Process
HQ02957	GO:0006506|GO:0016758	Biological Process|Molecular Function
HQ02958	GO:0003676|GO:0005634	Molecular Function|Cellular Component
HQ02960	GO:0005515	Molecular Function
HQ02962	GO:0003723|GO:0005488	Molecular Function
HQ02964	GO:0004970|GO:0016020	Molecular Function|Cellular Component
HQ02966	GO:0005515|GO:0008270|GO:0005488	Molecular Function
HQ02969	GO:0006351|GO:0043565	Biological Process|Molecular Function
HQ02970	GO:0005509	Molecular Function
HQ02973	GO:0003676|GO:0005524|GO:0005515	Molecular Function
HQ02978	GO:0004185|GO:0006508	Molecular Function|Biological Process
HQ02980	GO:0005515	Molecular Function
HQ02982	GO:0005515	Molecular Function
HQ02983	GO:0005515	Molecular Function
HQ02986	GO:0005515	Molecular Function
HQ02995	GO:0005524|GO:0006139|GO:0019205|GO:0004127|GO:0006207|GO:0006221|GO:0009041	Molecular Function|Biological Process
HQ02999	GO:0016747	Molecular Function
HQ03000	GO:0005515	Molecular Function
HQ03003	GO:0005515	Molecular Function
HQ03004	GO:0005515	Molecular Function
HQ03007	GO:0008270	Molecular Function
HQ03011	GO:0005515	Molecular Function
HQ03012	GO:0005525|GO:0007264|GO:0007165|GO:0016020|GO:0005622|GO:0015031|GO:0003924|GO:0006886|GO:0006913	Molecular Function|Biological Process|Cellular Component
HQ03014	GO:0000166|GO:0003676	Molecular Function
HQ03016	GO:0005515	Molecular Function
HQ03018	GO:0003824|GO:0030170|GO:0008152	Molecular Function|Biological Process
HQ03023	GO:0003824|GO:0010181|GO:0016491|GO:0055114	Molecular Function|Biological Process
HQ03025	GO:0004252|GO:0016021	Molecular Function|Cellular Component
HQ03027	GO:0003735|GO:0005840|GO:0006412|GO:0019843	Molecular Function|Cellular Component|Biological Process
HQ03030	GO:0005506|GO:0016705|GO:0020037|GO:0055114	Molecular Function|Biological Process
HQ03031	GO:0003735|GO:0005622|GO:0005840|GO:0006412	Molecular Function|Cellular Component|Biological Process
HQ03032	GO:0016020|GO:0016760|GO:0030244	Cellular Component|Molecular Function|Biological Process
HQ03033	GO:0016021	Cellular Component
HQ03038	GO:0005515	Molecular Function
HQ03040	GO:0003723|GO:0000166|GO:0003676	Molecular Function
HQ03044	GO:0006621|GO:0016021|GO:0046923	Biological Process|Cellular Component|Molecular Function
HQ03047	GO:0008270|GO:0016491|GO:0055114	Molecular Function|Biological Process
HQ03048	GO:0003824|GO:0005992|GO:0008152	Molecular Function|Biological Process
HQ03052	GO:0055085	Biological Process
HQ03053	GO:0003700|GO:0006355|GO:0043565	Molecular Function|Biological Process
HQ03054	GO:0000160	Biological Process
HQ03058	GO:0003677|GO:0003682	Molecular Function
HQ03059	GO:0019722	Biological Process
HQ03060	GO:0000015|GO:0000287|GO:0004634|GO:0006096	Cellular Component|Molecular Function|Biological Process
HQ03062	GO:0046872|GO:0005515|GO:0008270	Molecular Function
HQ03067	GO:0005515	Molecular Function
HQ03068	GO:0008152|GO:0008168	Biological Process|Molecular Function
HQ03070	GO:0005515	Molecular Function
HQ03071	GO:0000287|GO:0004749|GO:0009165|GO:0009156|GO:0044249	Molecular Function|Biological Process
HQ03073	GO:0004197|GO:0006508	Molecular Function|Biological Process
HQ03074	GO:0005515	Molecular Function
HQ03075	GO:0006511	Biological Process
HQ03076	GO:0006282	Biological Process
HQ03078	GO:0003676	Molecular Function
HQ03080	GO:0005515|GO:0008270	Molecular Function
HQ03082	GO:0003676|GO:0005524|GO:0004386	Molecular Function
HQ03083	GO:0000724|GO:0005657|GO:0006281|GO:0033063	Biological Process|Cellular Component
HQ03086	GO:0009055|GO:0015035|GO:0045454	Molecular Function|Biological Process
HQ03090	GO:0004252|GO:0006508|GO:0008236	Molecular Function|Biological Process
HQ03091	GO:0003824|GO:0008152|GO:0009058|GO:0016746	Molecular Function|Biological Process
HQ03092	GO:0003676|GO:0005622|GO:0006139|GO:0008408|GO:0000176|GO:0006396|GO:0000166|GO:0003824|GO:0044237	Molecular Function|Cellular Component|Biological Process
HQ03094	GO:0005515	Molecular Function
HQ03095	GO:0005515	Molecular Function
HQ03097	GO:0005743|GO:0006850	Cellular Component|Biological Process
HQ03098	GO:0000166|GO:0003676	Molecular Function
HQ03108	GO:0005215|GO:0006810|GO:0016020	Molecular Function|Biological Process|Cellular Component
HQ03110	GO:0003872|GO:0005524|GO:0006096|GO:0006002	Molecular Function|Biological Process
HQ03114	GO:0016021|GO:0022857|GO:0055085|GO:0005315|GO:0006817	Cellular Component|Molecular Function|Biological Process
HQ03115	GO:0005216|GO:0006811|GO:0016020|GO:0055085|GO:0005249|GO:0006813|GO:0005515	Molecular Function|Biological Process|Cellular Component
HQ03117	GO:0055085	Biological Process
HQ03124	GO:0046872	Molecular Function
HQ03125	GO:0005975|GO:0004553	Biological Process|Molecular Function
HQ03126	GO:0051225	Biological Process
HQ03128	GO:0005509|GO:0009523|GO:0009654|GO:0015979|GO:0019898|GO:0003824|GO:0008152|GO:0046872	Molecular Function|Cellular Component|Biological Process
HQ03129	GO:0003735|GO:0005840|GO:0006412	Molecular Function|Cellular Component|Biological Process
HQ03132	GO:0005515|GO:0008270	Molecular Function
HQ03136	GO:0005847|GO:0006378|GO:0006379	Cellular Component|Biological Process
HQ03138	GO:0006904|GO:0016192	Biological Process
HQ03140	GO:0015095|GO:0015693|GO:0016021	Molecular Function|Biological Process|Cellular Component
HQ03141	GO:0005515	Molecular Function
HQ03143	GO:0003824|GO:0004722|GO:0006470|GO:0016788	Molecular Function|Biological Process
HQ03145	GO:0005975	Biological Process
HQ03147	GO:0008270|GO:0016491|GO:0055114	Molecular Function|Biological Process
HQ03148	GO:0006629|GO:0016717|GO:0055114	Biological Process|Molecular Function
HQ03150	GO:0003777|GO:0005871|GO:0007018|GO:0005524|GO:0008017	Molecular Function|Cellular Component|Biological Process
HQ03151	GO:0003735|GO:0005622|GO:0005840|GO:0006412	Molecular Function|Cellular Component|Biological Process
HQ03152	GO:0005975|GO:0016798	Biological Process|Molecular Function
HQ03155	GO:0005515	Molecular Function
HQ03157	GO:0016788	Molecular Function
HQ03158	GO:0005634|GO:0006355	Cellular Component|Biological Process
HQ03160	GO:0004725|GO:0016311|GO:0016791	Molecular Function|Biological Process
HQ03161	GO:0003682	Molecular Function
HQ03162	GO:0004583|GO:0005789|GO:0006488	Molecular Function|Cellular Component|Biological Process
HQ03165	GO:0019538	Biological Process
HQ03167	GO:0005515|GO:0003677|GO:0046983|GO:0003676	Molecular Function
HQ03168	GO:0016307|GO:0046488	Molecular Function|Biological Process
HQ03169	GO:0003735|GO:0005622|GO:0005840|GO:0006412	Molecular Function|Cellular Component|Biological Process
HQ03171	GO:0006725|GO:0008198|GO:0016491|GO:0008270|GO:0016701|GO:0055114	Biological Process|Molecular Function
HQ03173	GO:0000166|GO:0004812|GO:0005524|GO:0006418|GO:0002161|GO:0004822|GO:0005737|GO:0006428	Molecular Function|Biological Process|Cellular Component
HQ03174	GO:0046872	Molecular Function
HQ03175	GO:0005515|GO:0005488	Molecular Function
HQ03177	GO:0003677|GO:0003682	Molecular Function
HQ03182	GO:0005515	Molecular Function
HQ03183	GO:0003676|GO:0046872	Molecular Function
HQ03184	GO:0003700|GO:0006355|GO:0003677	Molecular Function|Biological Process
HQ03185	GO:0016021|GO:0022857|GO:0055085|GO:0016020|GO:0022891	Cellular Component|Molecular Function|Biological Process
HQ03186	GO:0006511	Biological Process
HQ03188	GO:0005783|GO:0016021	Cellular Component
HQ03191	GO:0004185|GO:0006508	Molecular Function|Biological Process
HQ03192	GO:0006886|GO:0005488	Biological Process|Molecular Function
HQ03195	GO:0004672|GO:0005524|GO:0006468|GO:0016772	Molecular Function|Biological Process
HQ03198	GO:0002100|GO:0008251|GO:0008270|GO:0016787|GO:0003824	Biological Process|Molecular Function
HQ03199	GO:0004657|GO:0006562	Molecular Function|Biological Process
HQ03201	GO:0003677|GO:0046872	Molecular Function
HQ03203	GO:0005515	Molecular Function
HQ03204	GO:0004252|GO:0006508	Molecular Function|Biological Process
HQ03205	GO:0009522|GO:0009538|GO:0015979	Cellular Component|Biological Process
HQ03207	GO:0008270	Molecular Function
HQ03208	GO:0046872	Molecular Function
HQ03212	GO:0003677	Molecular Function
HQ03213	GO:0003899|GO:0003677|GO:0006351	Molecular Function|Biological Process
HQ03218	GO:0015079|GO:0016020|GO:0071805	Molecular Function|Cellular Component|Biological Process
HQ03220	GO:0016779	Molecular Function
HQ03222	GO:0000166|GO:0003676	Molecular Function
HQ03223	GO:0004672|GO:0005524|GO:0006468|GO:0005515|GO:0016772	Molecular Function|Biological Process
HQ03224	GO:0004553|GO:0005975|GO:0005618|GO:0006073|GO:0016762|GO:0048046	Molecular Function|Biological Process|Cellular Component
HQ03228	GO:0005515	Molecular Function
HQ03232	GO:0006629|GO:0008152	Biological Process
HQ03233	GO:0016021	Cellular Component
HQ03234	GO:0003677	Molecular Function
HQ03235	GO:0003714|GO:0006351	Molecular Function|Biological Process
HQ03236	GO:0005515	Molecular Function
HQ03242	GO:0008017|GO:0008568|GO:0051013|GO:0005524	Molecular Function|Biological Process
HQ03247	GO:0016021	Cellular Component
HQ03249	GO:0005737|GO:0017089|GO:0046836|GO:0051861|GO:0005215|GO:0006810|GO:0016020	Cellular Component|Molecular Function|Biological Process
HQ03250	GO:0005515|GO:0006457	Molecular Function|Biological Process
HQ03251	GO:0008080	Molecular Function
HQ03253	GO:0009055|GO:0015035|GO:0045454	Molecular Function|Biological Process
HQ03257	GO:0005515	Molecular Function
HQ03259	GO:0003824|GO:0050662|GO:0003978|GO:0006012	Molecular Function|Biological Process
HQ03261	GO:0008152|GO:0016616|GO:0051287|GO:0055114	Biological Process|Molecular Function
HQ03262	GO:0005515	Molecular Function
HQ03265	GO:0016616|GO:0019752|GO:0055114|GO:0016491	Molecular Function|Biological Process
HQ03270	GO:0008080	Molecular Function
HQ03272	GO:0005975|GO:0004553	Biological Process|Molecular Function
HQ03275	GO:0016491|GO:0055114	Molecular Function|Biological Process
HQ03276	GO:0003824|GO:0005975|GO:0030246	Molecular Function|Biological Process
HQ03277	GO:0004371|GO:0006071	Molecular Function|Biological Process
HQ03278	GO:0003824|GO:0004722|GO:0006470	Molecular Function|Biological Process
HQ03280	GO:0003824|GO:0008152	Molecular Function|Biological Process
HQ03282	GO:0000166|GO:0003676	Molecular Function
HQ03283	GO:0003676|GO:0006351|GO:0008270|GO:0003677|GO:0003899	Molecular Function|Biological Process
HQ03285	GO:0043531|GO:0005515	Molecular Function
HQ03286	GO:0004672|GO:0005524|GO:0006468|GO:0016772	Molecular Function|Biological Process
HQ03287	GO:0005515	Molecular Function
HQ03295	GO:0003677|GO:0005634|GO:0006355|GO:0009725|GO:0046983	Molecular Function|Cellular Component|Biological Process
HQ03296	GO:0005515|GO:0005484|GO:0006886|GO:0016020	Molecular Function|Biological Process|Cellular Component
HQ03297	GO:0055085	Biological Process
HQ03300	GO:0008478|GO:0009443	Molecular Function|Biological Process
HQ03304	GO:0008152|GO:0016616|GO:0051287|GO:0055114	Biological Process|Molecular Function
HQ03306	GO:0003700|GO:0006355|GO:0003677	Molecular Function|Biological Process
HQ03307	GO:0004672|GO:0005524|GO:0006468|GO:0016772	Molecular Function|Biological Process
HQ03309	GO:0046983	Molecular Function
HQ03310	GO:0005515	Molecular Function
HQ03311	GO:0004553|GO:0005975|GO:0005618|GO:0006073|GO:0016762|GO:0048046	Molecular Function|Biological Process|Cellular Component
HQ03312	GO:0005096	Molecular Function
HQ03313	GO:0017004|GO:0020037|GO:0015232|GO:0015886|GO:0016020	Biological Process|Molecular Function|Cellular Component
HQ03314	GO:0006869|GO:0008289	Biological Process|Molecular Function
HQ03315	GO:0030246|GO:0003824|GO:0005975	Molecular Function|Biological Process
HQ03316	GO:0005515|GO:0003682|GO:0008270	Molecular Function
HQ03321	GO:0003700|GO:0005634|GO:0008356|GO:0009956|GO:0043565|GO:0048366	Molecular Function|Cellular Component|Biological Process
HQ03322	GO:0003924|GO:0005525	Molecular Function
HQ03323	GO:0004579|GO:0005783|GO:0006486|GO:0016021	Molecular Function|Cellular Component|Biological Process
HQ03327	GO:0005515	Molecular Function
HQ03328	GO:0006520|GO:0016491|GO:0055114	Biological Process|Molecular Function
HQ03330	GO:0005515	Molecular Function
HQ03332	GO:0004471|GO:0055114|GO:0004470|GO:0006108|GO:0051287	Molecular Function|Biological Process
HQ03335	GO:0008152|GO:0016491	Biological Process|Molecular Function
HQ03337	GO:0003723|GO:0003968|GO:0006351|GO:0039694	Molecular Function|Biological Process
HQ03338	GO:0008565|GO:0015031|GO:0030123|GO:0006810|GO:0006886|GO:0016192|GO:0030117	Molecular Function|Biological Process|Cellular Component
HQ03340	GO:0005515	Molecular Function
HQ03341	GO:0005634|GO:0006355|GO:0046983	Cellular Component|Biological Process|Molecular Function
HQ03344	GO:0005515	Molecular Function
HQ03345	GO:0003824|GO:0008152|GO:0006633|GO:0016747	Molecular Function|Biological Process
HQ03346	GO:0003700|GO:0006355|GO:0003677	Molecular Function|Biological Process
HQ03350	GO:0003824|GO:0004356|GO:0006807|GO:0006542	Molecular Function|Biological Process
HQ03352	GO:0005515|GO:0008270	Molecular Function
HQ03354	GO:0005509|GO:0005544	Molecular Function
HQ03355	GO:0004672|GO:0007049|GO:0000226|GO:0000278|GO:0007059|GO:0032465|GO:0005524|GO:0006468|GO:0004674|GO:0009966|GO:0016772	Molecular Function|Biological Process
HQ03356	GO:0046983	Molecular Function
HQ03357	GO:0003824|GO:0008152	Molecular Function|Biological Process
HQ03358	GO:0005524|GO:0016887|GO:0016020|GO:0016117|GO:0016853	Molecular Function|Cellular Component|Biological Process
HQ03363	GO:0006950|GO:0004672|GO:0006468|GO:0005524|GO:0016772|GO:0004842|GO:0016567	Biological Process|Molecular Function
HQ03366	GO:0003700|GO:0005634|GO:0006351|GO:0006355|GO:0043565|GO:0003677	Molecular Function|Cellular Component|Biological Process
HQ03370	GO:0005488	Molecular Function
HQ03373	GO:0005741|GO:0006886	Cellular Component|Biological Process
HQ03374	GO:0009055|GO:0015035|GO:0045454	Molecular Function|Biological Process
HQ03375	GO:0016747	Molecular Function
HQ03378	GO:0000166|GO:0003676	Molecular Function
HQ03379	GO:0015095|GO:0015693|GO:0016020|GO:0030001|GO:0046873|GO:0055085	Molecular Function|Biological Process|Cellular Component
HQ03380	GO:0005515	Molecular Function
HQ03385	GO:0046872	Molecular Function
HQ03389	GO:0005515|GO:0051087	Molecular Function
HQ03391	GO:0005515|GO:0004672|GO:0006468|GO:0005524|GO:0016772	Molecular Function|Biological Process
HQ03396	GO:0046872	Molecular Function
HQ03397	GO:0003924|GO:0005525|GO:0003746|GO:0005737|GO:0006414	Molecular Function|Cellular Component|Biological Process
HQ03398	GO:0008237|GO:0008270|GO:0005488	Molecular Function
HQ03399	GO:0005525|GO:0031105	Molecular Function|Cellular Component
HQ03402	GO:0006810|GO:0016021	Biological Process|Cellular Component
HQ03403	GO:0006351|GO:0043565	Biological Process|Molecular Function
HQ03410	GO:0003989|GO:0006633|GO:0009317	Molecular Function|Biological Process|Cellular Component
HQ03411	GO:0005515	Molecular Function
HQ03413	GO:0003700|GO:0006355|GO:0043565	Molecular Function|Biological Process
HQ03414	GO:0004848	Molecular Function
HQ03415	GO:0006511	Biological Process
HQ03417	GO:0003824|GO:0005975|GO:0016616|GO:0055114|GO:0019752|GO:0016491|GO:0006108|GO:0016615|GO:0030060	Molecular Function|Biological Process
HQ03418	GO:0005975|GO:0042132|GO:0042578	Biological Process|Molecular Function
HQ03419	GO:0047134|GO:0055114	Molecular Function|Biological Process
HQ03425	GO:0016021	Cellular Component
HQ03427	GO:0003700|GO:0006355|GO:0043565	Molecular Function|Biological Process
HQ03428	GO:0015979|GO:0015995|GO:0016851|GO:0005524|GO:0006779	Biological Process|Molecular Function
HQ03429	GO:0005216|GO:0006811|GO:0016020|GO:0055085|GO:0005515	Molecular Function|Biological Process|Cellular Component
HQ03430	GO:0008234|GO:0006508	Molecular Function|Biological Process
HQ03431	GO:0003700|GO:0006355|GO:0043565	Molecular Function|Biological Process
HQ03432	GO:0003677|GO:0046983|GO:0003700|GO:0005634|GO:0006355	Molecular Function|Cellular Component|Biological Process
HQ03433	GO:0005975|GO:0006098|GO:0017057	Biological Process|Molecular Function
HQ03434	GO:0003676|GO:0046872	Molecular Function
HQ03435	GO:0005515|GO:0008270	Molecular Function
HQ03436	GO:0003755|GO:0006457|GO:0000413	Molecular Function|Biological Process
HQ03437	GO:0005783|GO:0016021	Cellular Component
HQ03439	GO:0004672|GO:0006468|GO:0005524|GO:0004713|GO:0016772	Molecular Function|Biological Process
HQ03440	GO:0005515	Molecular Function
HQ03442	GO:0005783|GO:0045454|GO:0016853	Cellular Component|Biological Process|Molecular Function
HQ03444	GO:0046872	Molecular Function
HQ03445	GO:0003735|GO:0005622|GO:0005840|GO:0006412	Molecular Function|Cellular Component|Biological Process
HQ03446	GO:0010215|GO:0016049|GO:0031225	Biological Process|Cellular Component
HQ03448	GO:0009011|GO:0009250|GO:0009058	Molecular Function|Biological Process
HQ03450	GO:0043531	Molecular Function
HQ03452	GO:0004601|GO:0006979|GO:0020037|GO:0055114	Molecular Function|Biological Process
HQ03455	GO:0005488	Molecular Function
HQ03456	GO:0005921	Cellular Component
HQ03457	GO:0004619|GO:0006096|GO:0016868|GO:0003824|GO:0008152	Molecular Function|Biological Process
HQ03458	GO:0004672|GO:0005524|GO:0006468|GO:0016772	Molecular Function|Biological Process
HQ03459	GO:0016788	Molecular Function
HQ03460	GO:0005506|GO:0016705|GO:0020037|GO:0055114	Molecular Function|Biological Process
HQ03461	GO:0006952|GO:0009607	Biological Process
HQ03463	GO:0000166|GO:0003676	Molecular Function
HQ03464	GO:0004298|GO:0005839|GO:0051603|GO:0004175	Molecular Function|Cellular Component|Biological Process
HQ03465	GO:0003682|GO:0008168|GO:0003677|GO:0006306	Molecular Function|Biological Process
HQ03466	GO:0005515	Molecular Function
HQ03468	GO:0004474|GO:0006097|GO:0003824	Molecular Function|Biological Process
HQ03470	GO:0005524	Molecular Function
HQ03472	GO:0003735|GO:0005840|GO:0006412|GO:0005622	Molecular Function|Cellular Component|Biological Process
HQ03473	GO:0004553|GO:0008270|GO:0004559|GO:0005975|GO:0006013|GO:0015923|GO:0003824|GO:0030246	Molecular Function|Biological Process
HQ03474	GO:0016021|GO:0022857|GO:0016020	Cellular Component|Molecular Function
HQ03475	GO:0005515|GO:0008270	Molecular Function
HQ03476	GO:0005975|GO:0004553	Biological Process|Molecular Function
HQ03480	GO:0030001|GO:0046872	Biological Process|Molecular Function
HQ03482	GO:0003743|GO:0005737|GO:0005852	Molecular Function|Cellular Component
HQ03484	GO:0005515	Molecular Function
HQ03490	GO:0006122|GO:0008121	Biological Process|Molecular Function
HQ03491	GO:0046983	Molecular Function
HQ03494	GO:0016021|GO:0055085	Cellular Component|Biological Process
HQ03495	GO:0005506|GO:0006633|GO:0016491|GO:0055114	Molecular Function|Biological Process
HQ03496	GO:0004659|GO:0016021	Molecular Function|Cellular Component
HQ03500	GO:0005515	Molecular Function
HQ03501	GO:0016491|GO:0050660|GO:0055114	Molecular Function|Biological Process
HQ03502	GO:0008270|GO:0016491|GO:0055114	Molecular Function|Biological Process
HQ03505	GO:0003697|GO:0006260	Molecular Function|Biological Process
HQ03506	GO:0005515	Molecular Function
HQ03509	GO:0003735|GO:0005622|GO:0005840|GO:0006412	Molecular Function|Cellular Component|Biological Process
HQ03513	GO:0008152|GO:0016758	Biological Process|Molecular Function
HQ03514	GO:0004176|GO:0006508	Molecular Function|Biological Process
HQ03516	GO:0005759	Cellular Component
HQ03518	GO:0006807|GO:0016810|GO:0006596|GO:0050126	Biological Process|Molecular Function
HQ03520	GO:0000166|GO:0008270|GO:0003676	Molecular Function
HQ03522	GO:0055085	Biological Process
HQ03523	GO:0000276|GO:0015078|GO:0015986	Cellular Component|Molecular Function|Biological Process
HQ03526	GO:0009055|GO:0050660	Molecular Function
HQ03527	GO:0015078|GO:0015991|GO:0033179	Molecular Function|Biological Process|Cellular Component
HQ03529	GO:0008299	Biological Process
HQ03530	GO:0005488	Molecular Function
HQ03531	GO:0006457	Biological Process
HQ03538	GO:0008270|GO:0016787|GO:0003824	Molecular Function
HQ03544	GO:0009916|GO:0055114	Molecular Function|Biological Process
HQ03545	GO:0003824	Molecular Function
HQ03547	GO:0005515|GO:0004842|GO:0016567|GO:0005488	Molecular Function|Biological Process
HQ03548	GO:0016491|GO:0055114	Molecular Function|Biological Process
HQ03551	GO:0005515	Molecular Function
HQ03555	GO:0016747	Molecular Function
HQ03556	GO:0003676	Molecular Function
HQ03557	GO:0047196	Molecular Function
HQ03558	GO:0005515|GO:0008270	Molecular Function
HQ03559	GO:0005506|GO:0016705|GO:0020037|GO:0055114	Molecular Function|Biological Process
HQ03560	GO:0015743	Biological Process
HQ03563	GO:0055085	Biological Process
HQ03564	GO:0003735|GO:0005622|GO:0005840|GO:0006412|GO:0015935	Molecular Function|Cellular Component|Biological Process
HQ03571	GO:0005509|GO:0055085	Molecular Function|Biological Process
HQ03576	GO:0016020|GO:0035556	Cellular Component|Biological Process
HQ03578	GO:0005515|GO:0008565|GO:0031204	Molecular Function|Biological Process
HQ03580	GO:0004672|GO:0005524|GO:0006468|GO:0005515|GO:0016772	Molecular Function|Biological Process
HQ03581	GO:0006464|GO:0005737|GO:0009107|GO:0016415	Biological Process|Cellular Component|Molecular Function
HQ03587	GO:0046983	Molecular Function
HQ03588	GO:0005515|GO:0005506|GO:0009269	Molecular Function|Biological Process
HQ03589	GO:0006396|GO:0008173|GO:0003723	Biological Process|Molecular Function
HQ03590	GO:0003824|GO:0005975|GO:0016616|GO:0055114|GO:0019752|GO:0016491|GO:0006108|GO:0016615|GO:0030060	Molecular Function|Biological Process
HQ03593	GO:0003824|GO:0005975|GO:0030246	Molecular Function|Biological Process
HQ03600	GO:0015078|GO:0015991|GO:0033180	Molecular Function|Biological Process|Cellular Component
HQ03601	GO:0001522|GO:0003723|GO:0009451|GO:0009982	Biological Process|Molecular Function
HQ03603	GO:0005515	Molecular Function
HQ03604	GO:0000166|GO:0003676	Molecular Function
HQ03606	GO:0004649|GO:0005975	Molecular Function|Biological Process
HQ03608	GO:0003723	Molecular Function
HQ03611	GO:0046982|GO:0003677|GO:0000786|GO:0005634	Molecular Function|Cellular Component
HQ03613	GO:0004857|GO:0030599	Molecular Function
HQ03614	GO:0046872	Molecular Function
HQ03615	GO:0004298|GO:0005839|GO:0051603	Molecular Function|Cellular Component|Biological Process
HQ03616	GO:0003677	Molecular Function
HQ03618	GO:0005515	Molecular Function
HQ03619	GO:0005779|GO:0016559	Cellular Component|Biological Process
HQ03621	GO:0046872	Molecular Function
HQ03622	GO:0005515	Molecular Function
HQ03623	GO:0003824|GO:0005975|GO:0030246	Molecular Function|Biological Process
HQ03626	GO:0016021	Cellular Component
HQ03627	GO:0005515	Molecular Function
HQ03628	GO:0000145|GO:0006887	Cellular Component|Biological Process
HQ03629	GO:0003700|GO:0006355|GO:0003677	Molecular Function|Biological Process
HQ03632	GO:0046982|GO:0003677|GO:0000786|GO:0005634|GO:0006334	Molecular Function|Cellular Component|Biological Process
HQ03633	GO:0004129|GO:0055114|GO:0005506|GO:0009055|GO:0009060|GO:0016021|GO:0020037	Molecular Function|Biological Process|Cellular Component
HQ03638	GO:0003677|GO:0003682	Molecular Function
HQ03642	GO:0005515	Molecular Function
HQ03643	GO:0004553|GO:0005975|GO:0003824|GO:0030246	Molecular Function|Biological Process
HQ03645	GO:0046872	Molecular Function
HQ03649	GO:0003677|GO:0005524	Molecular Function
HQ03651	GO:0008168	Molecular Function
HQ03652	GO:0006457|GO:0005515	Biological Process|Molecular Function
HQ03653	GO:0008234|GO:0006508|GO:0004197|GO:0050790	Molecular Function|Biological Process
HQ03654	GO:0003993	Molecular Function
HQ03656	GO:0004478|GO:0005524|GO:0006556	Molecular Function|Biological Process
HQ03657	GO:0003677	Molecular Function
HQ03659	GO:0042393|GO:0005515|GO:0005634|GO:0008270|GO:0018024|GO:0034968|GO:0016571	Molecular Function|Cellular Component|Biological Process
HQ03661	GO:0006950	Biological Process
HQ03662	GO:0008270|GO:0005515	Molecular Function
HQ03664	GO:0000166|GO:0004812|GO:0005524|GO:0006418|GO:0004815|GO:0005737|GO:0006422	Molecular Function|Biological Process|Cellular Component
HQ03666	GO:0005507|GO:0008131|GO:0009308|GO:0048038|GO:0055114	Molecular Function|Biological Process
HQ03667	GO:0016021|GO:0022857|GO:0016020	Cellular Component|Molecular Function
HQ03668	GO:0030001|GO:0046872	Biological Process|Molecular Function
HQ03669	GO:0005680|GO:0030071|GO:0031145	Cellular Component|Biological Process
HQ03670	GO:0005515	Molecular Function
HQ03671	GO:0005515	Molecular Function
HQ03673	GO:0005634|GO:0042254	Cellular Component|Biological Process
HQ03674	GO:0008380|GO:0030532	Biological Process|Cellular Component
HQ03675	GO:0016491|GO:0055114	Molecular Function|Biological Process
HQ03676	GO:0003677|GO:0006355|GO:0003676	Molecular Function|Biological Process
HQ03677	GO:0046872	Molecular Function
HQ03678	GO:0005975|GO:0016758|GO:0030246|GO:0030259|GO:0009247	Biological Process|Molecular Function
HQ03679	GO:0005524|GO:0006270|GO:0006275|GO:0043565	Molecular Function|Biological Process
HQ03681	GO:0008168|GO:0032259	Molecular Function|Biological Process
HQ03683	GO:0000166|GO:0004812|GO:0005524|GO:0006418|GO:0003676	Molecular Function|Biological Process
HQ03687	GO:0005515|GO:0008270	Molecular Function
HQ03689	GO:0003723|GO:0003676	Molecular Function
HQ03690	GO:0003872|GO:0005524|GO:0006096|GO:0006002|GO:0003840|GO:0006749	Molecular Function|Biological Process
HQ03694	GO:0005515	Molecular Function
HQ03695	GO:0005515	Molecular Function
HQ03696	GO:0005515	Molecular Function
HQ03697	GO:0005515	Molecular Function
HQ03698	GO:0005515	Molecular Function
HQ03699	GO:0005515	Molecular Function
HQ03700	GO:0003735|GO:0005840|GO:0006412|GO:0005515	Molecular Function|Cellular Component|Biological Process
HQ03701	GO:0005515	Molecular Function
HQ03702	GO:0005515	Molecular Function
HQ03703	GO:0003676|GO:0004523	Molecular Function
HQ03704	GO:0003676|GO:0004523	Molecular Function
HQ03707	GO:0005215|GO:0006810|GO:0016020	Molecular Function|Biological Process|Cellular Component
HQ03709	GO:0009055|GO:0020037	Molecular Function
HQ03710	GO:0009055|GO:0020037	Molecular Function
HQ03717	GO:0009765|GO:0016020	Biological Process|Cellular Component
HQ03719	GO:0016772	Molecular Function
HQ03720	GO:0005515	Molecular Function
HQ03721	GO:0005515|GO:0005634|GO:0006508|GO:0008233	Molecular Function|Cellular Component|Biological Process
HQ03724	GO:0005515|GO:0016702|GO:0046872|GO:0055114|GO:0016491	Molecular Function|Biological Process
HQ03725	GO:0005515	Molecular Function
HQ03729	GO:0005515|GO:0003723|GO:0001522|GO:0009451|GO:0009982	Molecular Function|Biological Process
HQ03730	GO:0000166|GO:0004812|GO:0005524|GO:0006418|GO:0004815|GO:0005737|GO:0006422|GO:0003676	Molecular Function|Biological Process|Cellular Component
HQ03731	GO:0003676|GO:0015074	Molecular Function|Biological Process
HQ03732	GO:0004672|GO:0005524|GO:0006468|GO:0016772|GO:0005515	Molecular Function|Biological Process
HQ03733	GO:0003843|GO:0000148|GO:0006075|GO:0016020	Molecular Function|Cellular Component|Biological Process
HQ03734	GO:0005471|GO:0005524|GO:0006810|GO:0016021	Molecular Function|Biological Process|Cellular Component
HQ03735	GO:0006629|GO:0016779	Biological Process|Molecular Function
HQ03736	GO:0008271|GO:0008272|GO:0016020|GO:0055085|GO:0005886|GO:0015116|GO:0016021	Molecular Function|Biological Process|Cellular Component
HQ03737	GO:0006950|GO:0009415	Biological Process
HQ03738	GO:0006950|GO:0009415	Biological Process
HQ03739	GO:0005515	Molecular Function
HQ03740	GO:0003843|GO:0000148|GO:0006075|GO:0016020	Molecular Function|Cellular Component|Biological Process
HQ03741	GO:0008171	Molecular Function
HQ03742	GO:0008171	Molecular Function
HQ03745	GO:0005515	Molecular Function
HQ03746	GO:0009522|GO:0009579|GO:0015979|GO:0016021|GO:0046872	Cellular Component|Biological Process|Molecular Function
HQ03747	GO:0005515	Molecular Function
HQ03750	GO:0005515|GO:0005488	Molecular Function
HQ03752	GO:0004553|GO:0005975	Molecular Function|Biological Process
HQ03753	GO:0003876|GO:0032264|GO:0019239|GO:0009168	Molecular Function|Biological Process
HQ03756	GO:0005515|GO:0005737|GO:0006914	Molecular Function|Cellular Component|Biological Process
HQ03757	GO:0004177|GO:0006508|GO:0008235	Molecular Function|Biological Process
HQ03758	GO:0005737|GO:0008092|GO:0019898|GO:0005856|GO:0003779	Cellular Component|Molecular Function
HQ03760	GO:0005515	Molecular Function
HQ03763	GO:0004568|GO:0006032|GO:0016998	Molecular Function|Biological Process
HQ03764	GO:0016020	Cellular Component
HQ03766	GO:0005515	Molecular Function
HQ03767	GO:0005506|GO:0016705|GO:0020037|GO:0055114	Molecular Function|Biological Process
HQ03770	GO:0004672|GO:0005524|GO:0006468|GO:0005515|GO:0016772	Molecular Function|Biological Process
HQ03771	GO:0004672|GO:0005524|GO:0006468|GO:0016772	Molecular Function|Biological Process
HQ03772	GO:0005515|GO:0008270	Molecular Function
HQ03773	GO:0005515|GO:0005622|GO:0008270|GO:0004190|GO:0006508	Molecular Function|Cellular Component|Biological Process
HQ03774	GO:0003677|GO:0003682|GO:0005515|GO:0051536	Molecular Function
HQ03777	GO:0003677|GO:0003682	Molecular Function
HQ03778	GO:0003676|GO:0046872	Molecular Function
HQ03780	GO:0048544|GO:0004672|GO:0006468|GO:0005524|GO:0016772|GO:0004674	Biological Process|Molecular Function
HQ03781	GO:0016020	Cellular Component
HQ03782	GO:0008270	Molecular Function
HQ03783	GO:0005525	Molecular Function
HQ03784	GO:0004571|GO:0005509|GO:0016020	Molecular Function|Cellular Component
HQ03786	GO:0005524|GO:0005778|GO:0006625|GO:0042623|GO:0005777|GO:0007031	Molecular Function|Cellular Component|Biological Process
HQ03787	GO:0000439|GO:0006289|GO:0006355	Cellular Component|Biological Process
HQ03789	GO:0005576|GO:0009664	Cellular Component|Biological Process
HQ03790	GO:0005515|GO:0004672|GO:0006468|GO:0005524|GO:0016772	Molecular Function|Biological Process
HQ03791	GO:0005515	Molecular Function
HQ03792	GO:0008152|GO:0008168|GO:0006694	Biological Process|Molecular Function
HQ03794	GO:0008270	Molecular Function
HQ03796	GO:0005515	Molecular Function
HQ03797	GO:0005515|GO:0004407|GO:0016575	Molecular Function|Biological Process
HQ03798	GO:0005515|GO:0004672|GO:0006468|GO:0005524|GO:0016772	Molecular Function|Biological Process
HQ03800	GO:0003774|GO:0005524|GO:0016459|GO:0005515	Molecular Function|Cellular Component
HQ03801	GO:0006952|GO:0016021	Biological Process|Cellular Component
HQ03802	GO:0000166	Molecular Function
HQ03805	GO:0000166|GO:0003676|GO:0008270	Molecular Function
HQ03808	GO:0043531	Molecular Function
HQ03812	GO:0003677|GO:0006355	Molecular Function|Biological Process
HQ03813	GO:0005515	Molecular Function
HQ03814	GO:0003677|GO:0003887|GO:0006260|GO:0006281|GO:0008622|GO:0005634|GO:0008270	Molecular Function|Biological Process|Cellular Component
HQ03815	GO:0008270|GO:0016491|GO:0055114	Molecular Function|Biological Process
HQ03816	GO:0016491|GO:0055114|GO:0004601|GO:0050664|GO:0005509|GO:0016020	Molecular Function|Biological Process|Cellular Component
HQ03818	GO:0016787	Molecular Function
HQ03819	GO:0016021|GO:0022857|GO:0055085|GO:0016020|GO:0022891|GO:0005215	Cellular Component|Molecular Function|Biological Process
HQ03820	GO:0003677|GO:0003700|GO:0006352|GO:0006355|GO:0016987	Molecular Function|Biological Process
HQ03821	GO:0008270	Molecular Function
HQ03823	GO:0004672|GO:0005524|GO:0006468|GO:0005515|GO:0016772	Molecular Function|Biological Process
HQ03824	GO:0005506|GO:0016705|GO:0020037|GO:0055114	Molecular Function|Biological Process
HQ03826	GO:0008146	Molecular Function
HQ03828	GO:0005576|GO:0009664	Cellular Component|Biological Process
HQ03830	GO:0005525|GO:0005622|GO:0007264|GO:0006886	Molecular Function|Cellular Component|Biological Process
HQ03831	GO:0009058	Biological Process
HQ03832	GO:0004089|GO:0006730|GO:0008270	Molecular Function|Biological Process
HQ03834	GO:0017108|GO:0033567|GO:0043142	Molecular Function|Biological Process
HQ03835	GO:0006637|GO:0047617	Biological Process|Molecular Function
HQ03836	GO:0016616|GO:0055114|GO:0000287|GO:0051287	Molecular Function|Biological Process
HQ03837	GO:0005507|GO:0016491|GO:0055114	Molecular Function|Biological Process
HQ03838	GO:0003677|GO:0006355	Molecular Function|Biological Process
HQ03840	GO:0003824|GO:0008152|GO:0016747	Molecular Function|Biological Process
HQ03841	GO:0016788	Molecular Function
HQ03842	GO:0016491|GO:0016706|GO:0055114	Molecular Function|Biological Process
HQ03843	GO:0005524	Molecular Function
HQ03844	GO:0005515|GO:0008270	Molecular Function
HQ03845	GO:0000226|GO:0000910|GO:0008017	Biological Process|Molecular Function
HQ03849	GO:0003676|GO:0004519	Molecular Function
HQ03851	GO:0016787	Molecular Function
HQ03852	GO:0008152|GO:0016491	Biological Process|Molecular Function
HQ03854	GO:0006904|GO:0016192	Biological Process
HQ03855	GO:0003677|GO:0003899|GO:0006351	Molecular Function|Biological Process
HQ03856	GO:0003735|GO:0005622|GO:0005840|GO:0006412	Molecular Function|Cellular Component|Biological Process
HQ03857	GO:0005506|GO:0016705|GO:0020037|GO:0055114	Molecular Function|Biological Process
HQ03858	GO:0016747	Molecular Function
HQ03863	GO:0005216|GO:0055085|GO:0005247|GO:0006821|GO:0016020	Molecular Function|Biological Process|Cellular Component
HQ03864	GO:0003676|GO:0015074	Molecular Function|Biological Process
HQ03865	GO:0003676|GO:0008168|GO:0032259	Molecular Function|Biological Process
HQ03867	GO:0004970|GO:0016020	Molecular Function|Cellular Component
HQ03870	GO:0003723|GO:0003735|GO:0005622|GO:0005840|GO:0006412	Molecular Function|Cellular Component|Biological Process
HQ03871	GO:0005515|GO:0005488	Molecular Function
HQ03874	GO:0008171|GO:0008168	Molecular Function
HQ03875	GO:0005515|GO:0016021|GO:0016192	Molecular Function|Cellular Component|Biological Process
HQ03878	GO:0003677|GO:0003910|GO:0006281|GO:0006310|GO:0005524|GO:0051103|GO:0003909|GO:0071897	Molecular Function|Biological Process
HQ03879	GO:0005525|GO:0005622|GO:0007264|GO:0006886	Molecular Function|Cellular Component|Biological Process
HQ03881	GO:0005525|GO:0007264|GO:0007165|GO:0016020|GO:0005622|GO:0015031|GO:0003924|GO:0006886|GO:0006913	Molecular Function|Biological Process|Cellular Component
HQ03882	GO:0016021|GO:0055085	Cellular Component|Biological Process
HQ03884	GO:0005737|GO:0006629|GO:0016021|GO:0016627	Cellular Component|Biological Process|Molecular Function
HQ03886	GO:0003690|GO:0005739|GO:0006355	Molecular Function|Cellular Component|Biological Process
HQ03887	GO:0005488|GO:0005506|GO:0016705|GO:0020037|GO:0055114	Molecular Function|Biological Process
HQ03888	GO:0005506|GO:0016705|GO:0020037|GO:0055114|GO:0004497|GO:0006457	Molecular Function|Biological Process
HQ03890	GO:0008152|GO:0016746	Biological Process|Molecular Function
HQ03891	GO:0016788|GO:0004518|GO:0006281|GO:0003677|GO:0003824	Molecular Function|Biological Process
HQ03892	GO:0016021|GO:0022857|GO:0016020	Cellular Component|Molecular Function
HQ03893	GO:0003700|GO:0006355|GO:0043565	Molecular Function|Biological Process
HQ03897	GO:0033926|GO:0003824	Molecular Function
HQ03898	GO:0006662|GO:0015035|GO:0045454	Biological Process|Molecular Function
HQ03901	GO:0016491|GO:0055114	Molecular Function|Biological Process
HQ03902	GO:0005737|GO:0006415|GO:0016149|GO:0003747	Cellular Component|Biological Process|Molecular Function
HQ03905	GO:0003677|GO:0005524	Molecular Function
HQ03909	GO:0016021	Cellular Component
HQ03914	GO:0003677|GO:0005634|GO:0006355	Molecular Function|Cellular Component|Biological Process
HQ03915	GO:0005515|GO:0016791	Molecular Function
HQ03918	GO:0005515	Molecular Function
HQ03919	GO:0004869	Molecular Function
HQ03921	GO:0003677|GO:0008289|GO:0006355|GO:0043565	Molecular Function|Biological Process
HQ03924	GO:0005515|GO:0005509	Molecular Function
HQ03925	GO:0008270|GO:0016491|GO:0055114	Molecular Function|Biological Process
HQ03929	GO:0005506|GO:0016705|GO:0020037|GO:0055114	Molecular Function|Biological Process
HQ03930	GO:0003824|GO:0006099|GO:0016829	Molecular Function|Biological Process
HQ03931	GO:0003723|GO:0006364|GO:0008033|GO:0008168	Molecular Function|Biological Process
HQ03933	GO:0008152|GO:0016616|GO:0051287|GO:0055114	Biological Process|Molecular Function
HQ03934	GO:0005515	Molecular Function
HQ03938	GO:0005515	Molecular Function
HQ03944	GO:0005515|GO:0004672|GO:0006468|GO:0005524|GO:0016772	Molecular Function|Biological Process
HQ03945	GO:0000166|GO:0004812|GO:0005524|GO:0006418|GO:0004816|GO:0005737|GO:0006421	Molecular Function|Biological Process|Cellular Component
HQ03949	GO:0005515	Molecular Function
HQ03958	GO:0005524|GO:0006139|GO:0019205|GO:0004017|GO:0016776	Molecular Function|Biological Process
HQ03959	GO:0000166|GO:0004827|GO:0005524|GO:0005737|GO:0006433|GO:0004812|GO:0006418	Molecular Function|Cellular Component|Biological Process
HQ03966	GO:0006486|GO:0008378|GO:0016020	Biological Process|Molecular Function|Cellular Component
HQ03972	GO:0005634|GO:0006334	Cellular Component|Biological Process
HQ03973	GO:0005525|GO:0007264|GO:0007165|GO:0016020|GO:0005622|GO:0015031	Molecular Function|Biological Process|Cellular Component
HQ03974	GO:0003697|GO:0005524|GO:0006281|GO:0009432|GO:0003677|GO:0008094|GO:0006259	Molecular Function|Biological Process
HQ03976	GO:0006357|GO:0016573|GO:0008270|GO:0003677	Biological Process|Molecular Function
HQ03977	GO:0004185|GO:0006508	Molecular Function|Biological Process
HQ03978	GO:0009058|GO:0016779	Biological Process|Molecular Function
HQ03979	GO:0003700|GO:0005634|GO:0009408|GO:0006355|GO:0043565	Molecular Function|Cellular Component|Biological Process
HQ03980	GO:0005215|GO:0006810|GO:0016020	Molecular Function|Biological Process|Cellular Component
HQ03981	GO:0003735|GO:0005622|GO:0005840|GO:0006412	Molecular Function|Cellular Component|Biological Process
HQ03982	GO:0003824|GO:0004356|GO:0006807|GO:0006542	Molecular Function|Biological Process
HQ03983	GO:0019789	Molecular Function
HQ03985	GO:0016491|GO:0016706|GO:0055114|GO:0005506|GO:0016705|GO:0031418	Molecular Function|Biological Process
HQ03990	GO:0005622|GO:0006810	Cellular Component|Biological Process
HQ03991	GO:0005515	Molecular Function
HQ03992	GO:0005515	Molecular Function
HQ03993	GO:0005861|GO:0006937	Cellular Component|Biological Process
HQ03994	GO:0005618|GO:0030599|GO:0042545	Cellular Component|Molecular Function|Biological Process
HQ03996	GO:0005515	Molecular Function
HQ03997	GO:0003735|GO:0005622|GO:0005840|GO:0006412	Molecular Function|Cellular Component|Biological Process
HQ03998	GO:0008113|GO:0055114|GO:0006979|GO:0016671|GO:0030091	Molecular Function|Biological Process
HQ04000	GO:0003824|GO:0008152	Molecular Function|Biological Process
HQ04001	GO:0046983	Molecular Function
HQ04003	GO:0006508|GO:0008234	Biological Process|Molecular Function
HQ04005	GO:0003735|GO:0005622|GO:0005840|GO:0006412	Molecular Function|Cellular Component|Biological Process
HQ04009	GO:0003677|GO:0003682	Molecular Function
HQ04011	GO:0016491|GO:0016706|GO:0055114	Molecular Function|Biological Process
HQ04012	GO:0004252|GO:0006508	Molecular Function|Biological Process
HQ04013	GO:0004672|GO:0005524|GO:0006468|GO:0016772|GO:0005509	Molecular Function|Biological Process
HQ04014	GO:0005515	Molecular Function
HQ04015	GO:0006508|GO:0008234	Biological Process|Molecular Function
HQ04016	GO:0003682|GO:0008168|GO:0003677|GO:0006306	Molecular Function|Biological Process
HQ04019	GO:0003677|GO:0003678|GO:0005524|GO:0005634|GO:0006270|GO:0042555	Molecular Function|Cellular Component|Biological Process
HQ04020	GO:0005515	Molecular Function
HQ04025	GO:0005215|GO:0016021	Molecular Function|Cellular Component
HQ04026	GO:0005515|GO:0005634|GO:0006397|GO:0005622|GO:0006396	Molecular Function|Cellular Component|Biological Process
HQ04027	GO:0004252|GO:0006508	Molecular Function|Biological Process
HQ04028	GO:0000226|GO:0000922|GO:0005815	Biological Process|Cellular Component
HQ04029	GO:0006952|GO:0016021	Biological Process|Cellular Component
HQ04030	GO:0006355|GO:0005509	Biological Process|Molecular Function
HQ04032	GO:0005515	Molecular Function
HQ04033	GO:0005524|GO:0016887|GO:0016020	Molecular Function|Cellular Component
HQ04034	GO:0005515|GO:0008565|GO:0031204	Molecular Function|Biological Process
HQ04035	GO:0000166|GO:0046872|GO:0005516|GO:0016021|GO:0005388|GO:0005524|GO:0016020|GO:0070588	Molecular Function|Cellular Component|Biological Process
HQ04036	GO:0003677|GO:0003682	Molecular Function
HQ04037	GO:0004672|GO:0005524|GO:0006468|GO:0016772	Molecular Function|Biological Process
HQ04038	GO:0016747	Molecular Function
HQ04039	GO:0016787	Molecular Function
HQ04040	GO:0005515|GO:0008270|GO:0003677|GO:0005524	Molecular Function
HQ04042	GO:0004407|GO:0016575	Molecular Function|Biological Process
HQ04043	GO:0046854|GO:0048015|GO:0005488|GO:0016773|GO:0016772	Biological Process|Molecular Function
HQ04044	GO:0005506|GO:0016705|GO:0020037|GO:0055114	Molecular Function|Biological Process
HQ04045	GO:0008158|GO:0016020|GO:0016021|GO:0030301	Molecular Function|Cellular Component|Biological Process
HQ04047	GO:0003677|GO:0003682	Molecular Function
HQ04049	GO:0005515	Molecular Function
HQ04050	GO:0005515|GO:0008565|GO:0031204	Molecular Function|Biological Process
HQ04052	GO:0006629|GO:0016042	Biological Process
HQ04053	GO:0000166|GO:0003676	Molecular Function
HQ04054	GO:0015969|GO:0046982|GO:0006352	Biological Process|Molecular Function
HQ04056	GO:0004672|GO:0005524|GO:0006468|GO:0005515|GO:0016772	Molecular Function|Biological Process
HQ04057	GO:0005975|GO:0016020|GO:0016798	Biological Process|Cellular Component|Molecular Function
HQ04058	GO:0004672|GO:0005524|GO:0006468|GO:0005515|GO:0016772	Molecular Function|Biological Process
HQ04059	GO:0004672|GO:0005524|GO:0006468|GO:0005515|GO:0016772	Molecular Function|Biological Process
HQ04060	GO:0006810|GO:0016021	Biological Process|Cellular Component
HQ04063	GO:0005506|GO:0016705|GO:0020037|GO:0055114	Molecular Function|Biological Process
HQ04064	GO:0005515|GO:0003824|GO:0004630|GO:0005509|GO:0016020|GO:0046470	Molecular Function|Cellular Component|Biological Process
HQ04067	GO:0016021	Cellular Component
HQ04069	GO:0005515	Molecular Function
HQ04071	GO:0005975|GO:0007015|GO:0051015|GO:0004553|GO:0030674	Biological Process|Molecular Function
HQ04072	GO:0003824|GO:0030170|GO:0004372|GO:0006544|GO:0006563|GO:0003676	Molecular Function|Biological Process
HQ04075	GO:0005515	Molecular Function
HQ04076	GO:0003690|GO:0005739|GO:0006355	Molecular Function|Cellular Component|Biological Process
HQ04077	GO:0005515|GO:0008270	Molecular Function
HQ04078	GO:0046982|GO:0005622|GO:0043565|GO:0000226|GO:0000910|GO:0008017	Molecular Function|Cellular Component|Biological Process
HQ04079	GO:0005515|GO:0004672|GO:0005524|GO:0006468|GO:0016772	Molecular Function|Biological Process
HQ04081	GO:0016021|GO:0051205	Cellular Component|Biological Process
HQ04083	GO:0005516	Molecular Function
HQ04085	GO:0005515	Molecular Function
HQ04086	GO:0004252|GO:0006508	Molecular Function|Biological Process
HQ04088	GO:0046872	Molecular Function
HQ04089	GO:0005515|GO:0003677|GO:0008270|GO:0005634|GO:0006352|GO:0016570|GO:0046872	Molecular Function|Cellular Component|Biological Process
HQ04090	GO:0005085|GO:0007264|GO:0005488	Molecular Function|Biological Process
HQ04091	GO:0003824|GO:0008152	Molecular Function|Biological Process
HQ04092	GO:0004672|GO:0005524|GO:0006468|GO:0005515|GO:0005488|GO:0016772	Molecular Function|Biological Process
HQ04093	GO:0005515	Molecular Function
HQ04095	GO:0016491|GO:0055114	Molecular Function|Biological Process
HQ04096	GO:0003677|GO:0003682|GO:0004618|GO:0006096|GO:0006400|GO:0008176	Molecular Function|Biological Process
HQ04097	GO:0005506|GO:0016705|GO:0020037|GO:0055114|GO:0004497	Molecular Function|Biological Process
HQ04103	GO:0005975|GO:0003824|GO:0043169|GO:0004553	Biological Process|Molecular Function
HQ04104	GO:0016779	Molecular Function
HQ04105	GO:0009058|GO:0016779	Biological Process|Molecular Function
HQ04106	GO:0044262|GO:0046912|GO:0006099|GO:0004108	Biological Process|Molecular Function
HQ04110	GO:0003723	Molecular Function
HQ04111	GO:0003824|GO:0005524|GO:0008152|GO:0046872	Molecular Function|Biological Process
HQ04112	GO:0046982|GO:0003677|GO:0000786|GO:0005634	Molecular Function|Cellular Component
HQ04113	GO:0016209|GO:0016491|GO:0055114|GO:0051920	Molecular Function|Biological Process
HQ04115	GO:0016787	Molecular Function
[truncated: 19,174 more rows]
