# Supplementary material for: Deep Sequencing of the Scutellaria baicalensis Georgi Transcriptome Reveals Flavonoid Biosynthetic Profiling and Organ-Specific Gene Expression
Source: PLoS One. 2015 Aug 28;10(8):e0136397. doi: 10.1371/journal.pone.0136397 (PMC4552754; doi:10.1371/journal.pone.0136397)
Supplement: S5 Table — (XLSX) [file pone.0136397.s006.xlsx]

## Sheet: Sheet1
Table S5: The summary of occurrence of simple sequence repeats (SSRs) in Scutellariae baicalensis.
Unigene	Motif Length	Motif	Repeats	Start	End	Sequence Length
HQ00009	2	ag	16	1	32	1555
HQ00022	2	ga	11	1096	1117	1232
HQ00022	2	ga	10	1128	1147	1232
HQ00022	2	ag	10	1156	1175	1232
HQ00022	2	ga	9	1183	1200	1232
HQ00023	2	ct	9	3787	3804	5422
HQ00033	3	ctt	6	2350	2367	3170
HQ00043	2	ct	11	2143	2164	2228
HQ00061	2	ct	9	43	60	2022
HQ00061	2	ag	9	1856	1873	2022
HQ00061	3	cac	7	226	246	2022
HQ00061	3	ggt	6	1664	1681	2022
HQ00069	2	ct	12	1	24	886
HQ00083	2	tc	9	73	90	3773
HQ00120	2	gt	12	979	1002	1011
HQ00131	2	ct	10	30	49	1906
HQ00141	2	ga	27	2048	2101	2519
HQ00150	2	ct	22	861	904	1118
HQ00151	2	ct	12	200	223	532
HQ00158	3	aag	6	29	46	1494
HQ00168	2	tg	16	33	64	2618
HQ00191	2	ca	9	833	850	981
HQ00192	2	ag	14	129	156	2234
HQ00198	2	ag	16	549	580	2108
HQ00212	2	ct	24	475	522	765
HQ00214	2	ag	22	344	387	1174
HQ00231	2	ct	10	2195	2214	3148
HQ00231	2	ct	11	2222	2243	3148
HQ00241	2	ga	13	127	152	611
HQ00262	6	tgctgt	9	372	425	1823
HQ00268	2	ac	12	35	58	4209
HQ00272	2	ag	13	2099	2124	2372
HQ00289	2	tc	21	308	349	953
HQ00292	2	tc	26	245	296	3220
HQ00292	3	ctg	6	3199	3216	3220
HQ00293	4	ttga	5	379	398	988
HQ00298	2	ga	21	1151	1192	1239
HQ00298	3	ttg	6	755	772	1239
HQ00314	3	ttc	7	61	81	1464
HQ00323	2	ct	9	19	36	1093
HQ00323	6	aatttc	5	106	135	1093
HQ00324	2	ct	23	62	107	659
HQ00339	2	ga	21	1386	1427	2105
HQ00344	3	ctt	8	163	186	1136
HQ00344	3	ttc	8	186	209	1136
HQ00362	2	tg	9	52	69	4224
HQ00376	2	ag	9	348	365	3695
HQ00376	3	ttc	6	1848	1865	3695
HQ00379	6	cagcac	5	1934	1963	3198
HQ00382	2	ga	14	4344	4371	4372
HQ00382	4	ggag	6	4323	4346	4372
HQ00388	3	ggc	6	1550	1567	1669
HQ00389	2	ac	11	3235	3256	3257
HQ00390	2	ag	12	831	854	1981
HQ00393	3	ctg	6	773	790	1318
HQ00394	3	ctt	6	2089	2106	2904
HQ00420	3	aca	9	562	588	2226
HQ00420	3	tgt	6	2209	2226	2226
HQ00423	2	tc	10	250	269	2051
HQ00427	3	aga	6	2144	2161	2313
HQ00430	2	tg	11	2319	2340	2575
HQ00436	3	ggc	6	231	248	3727
HQ00501	2	ga	9	1202	1219	1645
HQ00515	3	aca	7	1463	1483	1814
HQ00525	2	ag	12	584	607	755
HQ00525	2	ag	11	615	636	755
HQ00525	2	ag	12	641	664	755
HQ00525	2	ga	11	666	687	755
HQ00525	2	ga	12	691	714	755
HQ00525	2	ga	13	720	745	755
HQ00534	2	ga	11	2733	2754	2758
HQ00537	2	gt	9	1559	1576	2033
HQ00546	3	atc	16	1156	1203	3167
HQ00554	3	tat	6	1730	1747	3663
HQ00570	2	ga	18	1239	1274	1275
HQ00570	3	atg	7	814	834	1275
HQ00576	2	gt	12	1862	1885	1888
HQ00582	2	ac	9	932	949	3801
HQ00590	3	aag	6	162	179	3281
HQ00590	3	ctt	6	3103	3120	3281
HQ00591	2	ga	9	3310	3327	3327
HQ00613	2	tc	19	50	87	2366
HQ00620	2	tc	22	259	302	1407
HQ00621	2	ag	9	30	47	3149
HQ00628	2	ct	17	64	97	1651
HQ00651	2	ct	14	166	193	1275
HQ00654	3	cca	6	65	82	1795
HQ00654	3	cca	7	203	223	1795
HQ00663	3	gct	7	1125	1145	2195
HQ00681	3	ggt	7	779	799	3146
HQ00697	3	tgg	6	1040	1057	2676
HQ00697	3	gcg	6	2435	2452	2676
HQ00706	3	ggt	7	2392	2412	2463
HQ00714	3	cag	7	1771	1791	3819
HQ00719	3	cca	6	161	178	3833
HQ00719	3	ggt	8	3665	3688	3833
HQ00730	2	tc	10	188	207	1059
HQ00731	3	gct	6	623	640	1768
HQ00731	3	agc	6	1122	1139	1768
HQ00758	2	tc	19	55	92	1255
HQ00820	2	ct	11	9	30	2378
HQ00841	3	acc	6	66	83	2847
HQ00841	3	ggt	6	2765	2782	2847
HQ00844	4	atac	5	2728	2747	2754
HQ00875	2	ct	13	7	32	3564
HQ00875	2	tc	12	39	62	3564
HQ00875	2	tc	11	66	87	3564
HQ00875	2	ct	23	89	134	3564
HQ00875	2	ct	11	141	162	3564
HQ00875	2	tc	12	168	191	3564
HQ00875	2	ct	11	196	217	3564
HQ00875	2	ct	9	1468	1485	3564
HQ00876	6	gtgaac	6	907	942	1545
HQ00880	3	tga	6	220	237	3660
HQ00892	3	tcg	6	593	610	1291
HQ00910	3	acc	6	1999	2016	4744
HQ00920	2	ag	20	1384	1423	1489
HQ00926	5	gaatt	5	829	853	1011
HQ00931	2	ag	9	966	983	1056
HQ00931	2	ag	10	1036	1055	1056
HQ00938	2	ag	11	34	55	2522
HQ00938	2	ct	9	2504	2521	2522
HQ00941	2	ga	10	208	227	846
HQ00948	2	ag	9	2896	2913	3265
HQ00962	2	ga	15	1850	1879	2129
HQ00973	2	at	10	10	29	952
HQ00973	2	at	10	906	925	952
HQ00973	3	gat	6	361	378	952
HQ01002	2	gt	10	899	918	1197
HQ01005	3	atg	8	388	411	2779
HQ01005	3	atg	8	495	518	2779
HQ01005	3	tga	8	522	545	2779
HQ01005	3	aag	8	703	726	2779
HQ01006	2	ga	9	411	428	2944
HQ01009	2	ag	16	177	208	505
HQ01015	2	ga	12	977	1000	1039
HQ01015	2	ag	12	1002	1025	1039
HQ01019	6	gagatg	6	2345	2380	2384
HQ01035	3	ctc	8	51	74	1769
HQ01036	3	ctt	6	58	75	621
HQ01043	2	ga	10	141	160	1286
HQ01063	2	ga	9	587	604	667
HQ01065	2	ct	11	1	22	1057
HQ01065	2	tc	21	177	218	1057
HQ01093	2	ct	14	40	67	506
HQ01099	2	ca	9	1	18	2745
HQ01100	2	tc	9	150	167	3281
HQ01105	2	ct	10	348	367	379
HQ01121	2	tc	11	1	22	2130
HQ01135	2	ac	10	2287	2306	3461
HQ01141	6	gtcgcc	5	1523	1552	1725
HQ01165	6	tcacca	5	2417	2446	2919
HQ01170	2	ag	10	29	48	4582
HQ01174	3	atg	8	325	348	1262
HQ01178	2	ga	10	287	306	392
HQ01199	2	ga	14	2778	2805	3141
HQ01204	2	ta	11	474	495	497
HQ01234	5	gttag	5	1200	1224	1333
HQ01235	2	ga	12	1640	1663	1665
HQ01235	3	agt	6	1140	1157	1665
HQ01237	2	ct	9	1998	2015	3884
HQ01238	2	ga	9	1	18	817
HQ01238	2	ct	10	354	373	817
HQ01241	2	ga	9	1731	1748	1921
HQ01241	2	ga	11	1759	1780	1921
HQ01241	2	ga	23	1787	1832	1921
HQ01241	2	ga	11	1835	1856	1921
HQ01241	2	ga	12	1860	1883	1921
HQ01241	2	ga	13	1889	1914	1921
HQ01241	3	tca	8	508	531	1921
HQ01242	2	ct	13	1	26	1817
HQ01242	2	at	9	185	202	1817
HQ01242	2	ta	10	1615	1634	1817
HQ01242	2	ga	11	1636	1657	1817
HQ01242	2	ga	11	1661	1682	1817
HQ01242	2	ga	23	1689	1734	1817
HQ01242	2	ga	11	1737	1758	1817
HQ01242	2	ga	12	1762	1785	1817
HQ01242	2	ga	13	1791	1816	1817
HQ01244	3	ctt	6	1216	1233	1269
HQ01259	2	ct	10	7	26	708
HQ01261	2	ga	13	3638	3663	3664
HQ01266	2	ta	9	2726	2743	2762
HQ01269	3	ctt	6	1861	1878	1885
HQ01269	6	aaaagg	5	1669	1698	1885
HQ01309	2	ct	9	66	83	607
HQ01313	3	ctc	7	1	21	1256
HQ01313	3	tcg	7	26	46	1256
HQ01320	3	ctt	6	507	524	1533
HQ01372	3	ctt	6	986	1003	1016
HQ01414	3	cac	7	1231	1251	1349
HQ01414	3	cca	6	1332	1349	1349
HQ01434	3	aag	6	427	444	2831
HQ01434	3	aag	7	593	613	2831
HQ01434	3	aag	6	617	634	2831
HQ01434	3	aag	6	794	811	2831
HQ01450	3	ctt	6	852	869	897
HQ01471	2	tc	9	146	163	601
HQ01472	2	ct	9	295	312	1213
HQ01522	2	tc	10	321	340	989
HQ01560	2	tc	12	1	24	6717
HQ01560	2	tc	12	30	53	6717
HQ01560	2	tc	11	57	78	6717
HQ01560	2	ct	23	80	125	6717
HQ01560	2	ct	13	127	152	6717
HQ01560	2	ga	13	4219	4244	6717
HQ01567	2	tc	12	1	24	9431
HQ01567	2	ga	11	9410	9431	9431
HQ01576	2	ct	13	1	26	1140
HQ01576	2	ct	12	301	324	1140
HQ01609	2	tg	10	988	1007	1170
HQ01613	2	tg	12	1387	1410	2871
HQ01621	2	ga	11	989	1010	1014
HQ01621	3	cat	7	1	21	1014
HQ01650	2	tc	10	401	420	635
HQ01653	2	ga	10	4668	4687	5279
HQ01668	3	tgc	7	3903	3923	4752
HQ01704	3	tga	7	746	766	1648
HQ01709	2	ag	12	3383	3406	3567
HQ01709	2	ga	18	3476	3511	3567
HQ01711	3	ccg	7	2813	2833	2835
HQ01717	2	ga	9	1464	1481	1504
HQ01731	2	tc	20	19	58	410
HQ01748	2	ga	10	792	811	818
HQ01752	3	ggc	8	635	658	3658
HQ01753	2	ga	11	434	455	686
HQ01758	2	tc	10	160	179	2376
HQ01777	2	ct	22	26	69	1060
HQ01814	2	ga	10	3644	3663	3664
HQ01825	5	gggta	5	2034	2058	2059
HQ01916	2	ga	9	61	78	728
HQ01916	2	ac	9	288	305	728
HQ01916	2	ac	9	309	326	728
HQ01919	3	tga	7	1735	1755	3603
HQ01923	2	ga	20	224	263	1593
HQ01926	2	ac	10	565	584	2501
HQ01939	3	cgg	8	2177	2200	2327
HQ01963	2	ct	14	887	914	1929
HQ01963	2	ga	10	1887	1906	1929
HQ01975	2	ct	13	135	160	1369
HQ01981	2	tc	10	174	193	1494
HQ01985	2	tg	10	1846	1865	2806
HQ02014	3	gga	7	305	325	2302
HQ02024	3	cag	7	156	176	2657
HQ02034	2	tc	26	19	70	944
HQ02066	2	ct	11	891	912	1223
HQ02066	2	ct	10	934	953	1223
HQ02066	2	ct	11	965	986	1223
HQ02066	2	tc	12	989	1012	1223
HQ02066	2	ct	9	1015	1032	1223
HQ02087	2	gt	12	30	53	669
HQ02094	2	ga	16	2287	2318	2424
HQ02099	3	ggt	7	533	553	957
HQ02113	2	tc	10	202	221	5230
HQ02123	2	ac	10	108	127	494
HQ02127	3	ggt	7	311	331	594
HQ02134	2	ca	10	1281	1300	1489
HQ02154	2	ta	9	708	725	802
HQ02154	3	cct	7	427	447	802
HQ02161	2	ac	9	125	142	1529
HQ02172	2	ct	9	177	194	4611
HQ02172	3	tcc	9	380	406	4611
HQ02172	3	cct	9	406	432	4611
HQ02215	2	ag	9	2896	2913	2933
HQ02216	2	ga	18	1754	1789	2857
HQ02218	3	ctc	6	65	82	966
HQ02240	2	at	13	1	26	3685
HQ02240	5	aggaa	6	35	64	3685
HQ02244	3	atc	6	960	977	1457
HQ02249	2	ga	10	811	830	1022
HQ02249	2	ga	9	837	854	1022
HQ02249	2	ga	11	865	886	1022
HQ02249	2	ga	23	893	938	1022
HQ02249	2	ga	11	941	962	1022
HQ02249	2	ga	12	966	989	1022
HQ02249	2	ga	13	995	1020	1022
HQ02252	2	at	10	113	132	745
HQ02265	6	tgggat	8	1037	1084	1819
HQ02266	3	gcg	8	2588	2611	2896
HQ02272	3	aag	6	251	268	2336
HQ02282	3	cat	6	164	181	891
HQ02326	2	ct	15	37	66	871
HQ02347	2	ga	17	765	798	855
HQ02387	2	tc	21	1972	2013	2130
HQ02390	3	gat	7	319	339	2066
HQ02398	3	tgg	8	1009	1032	2600
HQ02402	2	ct	11	123	144	2295
HQ02402	4	cact	5	105	124	2295
HQ02407	3	gaa	6	389	406	1633
HQ02421	6	gcatct	5	1503	1532	1679
HQ02438	2	ag	19	56	93	651
HQ02440	3	aag	6	723	740	1490
HQ02453	3	ggt	6	1970	1987	2155
HQ02458	2	ct	19	52	89	1086
HQ02464	2	tc	21	31	72	569
HQ02500	2	ga	9	2734	2751	2769
HQ02505	3	tcc	6	563	580	1122
HQ02520	3	aag	8	2758	2781	2966
HQ02525	3	agg	7	2546	2566	3078
HQ02532	3	gga	6	928	945	1291
HQ02543	2	ga	18	5058	5093	5094
HQ02546	3	tcg	7	3610	3630	3869
HQ02563	3	gat	8	384	407	5866
HQ02563	3	atg	8	490	513	5866
HQ02566	3	gaa	8	368	391	3332
HQ02613	2	ga	11	1896	1917	1917
HQ02614	2	ag	23	1050	1095	1273
HQ02615	2	ag	13	137	162	4269
HQ02618	2	ga	10	3696	3715	4777
HQ02618	2	gt	17	3716	3749	4777
HQ02624	2	ag	17	430	463	578
HQ02625	2	ag	26	188	239	3232
HQ02628	2	ag	14	1124	1151	1241
HQ02635	2	ct	11	1	22	3875
HQ02635	2	ct	10	27	46	3875
HQ02663	2	ct	10	11	30	4277
HQ02666	2	tc	10	1161	1180	1461
HQ02677	2	ct	11	5504	5525	5582
HQ02680	3	cag	6	130	147	1636
HQ02682	2	ga	9	5879	5896	5916
HQ02706	2	ga	10	56	75	2966
HQ02711	3	tga	9	1313	1339	1677
HQ02713	2	tc	25	980	1029	1384
HQ02713	3	tcc	6	570	587	1384
HQ02717	2	tg	10	1231	1250	2129
HQ02722	2	ta	10	2	21	2973
HQ02725	6	ctcctg	5	85	114	4247
HQ02727	2	ca	9	114	131	601
HQ02727	2	ct	16	220	251	601
HQ02731	2	ga	10	381	400	1850
HQ02735	2	tc	9	257	274	3387
HQ02741	2	tc	9	122	139	2400
HQ02743	3	agc	6	270	287	1375
HQ02743	4	ttcc	6	39	62	1375
HQ02751	3	tga	6	5	22	1210
HQ02756	3	aag	9	819	845	2797
HQ02756	3	aga	8	846	869	2797
HQ02756	3	aag	8	876	899	2797
HQ02756	3	aga	8	900	923	2797
HQ02756	3	aag	8	930	953	2797
HQ02756	3	aag	7	956	976	2797
HQ02756	3	gaa	8	986	1009	2797
HQ02756	3	aag	7	1012	1032	2797
HQ02756	3	aga	15	1040	1084	2797
HQ02773	3	cag	9	329	355	653
HQ02776	2	ac	9	2420	2437	2906
HQ02781	4	ggag	5	286	305	722
HQ02781	4	ggag	9	687	722	722
HQ02781	5	ggaat	5	76	100	722
HQ02781	5	gaatg	5	179	203	722
HQ02781	5	ggaat	5	261	285	722
HQ02781	5	tggaa	5	329	353	722
HQ02781	5	tggaa	5	501	525	722
HQ02781	5	ggaat	5	606	630	722
HQ02781	5	aatgg	5	664	688	722
HQ02786	2	tc	22	39	82	2244
HQ02790	2	ag	10	556	575	2946
HQ02790	2	ag	10	581	600	2946
HQ02825	2	tc	11	167	188	2508
HQ02825	4	cttt	5	81	100	2508
HQ02828	3	cat	8	761	784	1226
HQ02830	3	acc	6	1184	1201	1892
HQ02833	2	ga	9	5	22	889
HQ02833	2	ga	11	25	46	889
HQ02838	3	gaa	6	1139	1156	3118
HQ02838	3	atc	8	1567	1590	3118
HQ02838	3	atg	8	1943	1966	3118
HQ02838	3	atg	8	1970	1993	3118
HQ02838	3	atg	8	1997	2020	3118
HQ02838	3	tga	8	2021	2044	3118
HQ02838	3	ttc	7	2806	2826	3118
HQ02838	6	gggtat	5	1064	1093	3118
HQ02841	2	gt	17	3196	3229	4318
HQ02841	2	tc	19	3309	3346	4318
HQ02842	3	ttc	6	408	425	1749
HQ02844	2	ct	10	516	535	803
HQ02847	3	tga	6	704	721	1140
HQ02853	3	tgt	7	700	720	2508
HQ02859	3	atg	6	250	267	1447
HQ02876	2	ta	9	1912	1929	3063
HQ02877	2	ag	9	3597	3614	3621
HQ02881	2	at	10	1117	1136	3136
HQ02889	2	ac	9	1075	1092	3710
HQ02894	3	cag	8	1192	1215	2987
HQ02894	5	gttta	6	2485	2514	2987
HQ02897	3	ttc	6	421	438	4002
HQ02898	2	ct	10	1	20	5325
HQ02898	2	ga	9	5249	5266	5325
HQ02919	4	tttc	5	1939	1958	2114
HQ02937	3	tga	8	513	536	1501
HQ02937	5	tcttt	5	1226	1250	1501
HQ02941	2	ag	10	2845	2864	3228
HQ02941	3	tga	7	1995	2015	3228
HQ02941	3	tct	6	3052	3069	3228
HQ02944	2	tc	10	1	20	4913
HQ02995	2	ct	9	156	173	1033
HQ03001	3	ttc	6	281	298	1461
HQ03035	2	ga	10	1712	1731	1731
HQ03036	2	ag	9	1562	1579	1579
HQ03042	2	ag	12	1959	1982	2161
HQ03042	2	ag	13	1988	2013	2161
HQ03042	2	ag	11	2021	2042	2161
HQ03042	2	ag	12	2047	2070	2161
HQ03042	2	ga	11	2072	2093	2161
HQ03042	2	ga	12	2097	2120	2161
HQ03042	2	ga	13	2126	2151	2161
HQ03068	2	tc	10	369	388	2065
HQ03068	2	ct	9	397	414	2065
HQ03074	3	cgg	7	2262	2282	2430
HQ03074	3	ggc	7	2296	2316	2430
HQ03086	3	ttc	6	414	431	507
HQ03101	2	ct	21	25	66	1228
HQ03120	2	ag	10	272	291	334
HQ03125	2	tg	11	1567	1588	4145
HQ03125	3	tct	7	589	609	4145
HQ03128	2	ga	13	179	204	1848
HQ03132	2	tc	17	96	129	2988
HQ03141	3	gtg	7	3240	3260	3301
HQ03148	2	ct	10	2014	2033	4405
HQ03164	2	ct	11	354	375	687
HQ03165	2	ct	11	1708	1729	1925
HQ03168	2	ct	10	162	181	1873
HQ03172	2	ga	16	150	181	878
HQ03183	2	ag	9	1685	1702	1891
HQ03205	2	tc	9	1258	1275	1339
HQ03208	2	gt	9	2883	2900	4749
HQ03225	6	caaggg	5	272	301	442
HQ03232	2	ga	21	1841	1882	1883
HQ03232	3	cgc	7	1090	1110	1883
HQ03233	2	ag	13	527	552	1328
HQ03249	2	ag	10	440	459	3274
HQ03274	4	atag	8	381	412	424
HQ03292	3	ggt	7	1556	1576	1839
HQ03295	2	ga	10	144	163	3393
HQ03299	3	gcg	6	665	682	1604
HQ03319	2	ag	12	4019	4042	4043
HQ03321	3	cga	9	1114	1140	1482
HQ03323	2	ga	10	2	21	3214
HQ03327	2	ac	11	1421	1442	1962
HQ03344	2	ga	9	22	39	1157
HQ03347	2	ct	10	50	69	733
HQ03348	3	ttg	7	1324	1344	1554
HQ03377	2	ct	9	304	321	3639
HQ03381	2	tc	10	2091	2110	2197
HQ03381	3	tat	6	2169	2186	2197
HQ03385	2	tc	10	122	141	1775
HQ03406	3	ctt	6	173	190	1292
HQ03410	2	tc	9	2724	2741	4766
HQ03410	3	aga	6	1	18	4766
HQ03431	3	gct	7	3125	3145	4308
HQ03440	3	tca	8	2413	2436	3270
HQ03440	3	cat	7	2547	2567	3270
HQ03444	3	cat	6	248	265	771
HQ03471	3	gag	7	282	302	1233
HQ03471	3	cct	6	1215	1232	1233
HQ03474	2	at	10	1954	1973	1973
HQ03478	2	ga	11	1	22	434
HQ03478	2	ga	12	25	48	434
HQ03485	2	ct	11	177	198	999
HQ03485	2	tc	11	207	228	999
HQ03488	2	ga	10	5104	5123	5283
HQ03488	2	ga	23	5131	5176	5283
HQ03488	2	ga	11	5179	5200	5283
HQ03488	2	ga	12	5204	5227	5283
HQ03488	2	ga	13	5233	5258	5283
HQ03488	3	gag	9	5257	5283	5283
HQ03514	2	tc	10	255	274	1338
HQ03520	2	ac	10	710	729	5271
HQ03539	3	tca	7	4	24	1047
HQ03539	3	atc	6	33	50	1047
HQ03551	4	ggga	5	283	302	676
HQ03555	2	ta	12	3	26	1411
HQ03575	2	ga	10	286	305	3571
HQ03593	4	ttcc	5	545	564	567
HQ03643	3	gat	6	348	365	3607
HQ03659	3	tga	7	297	317	3600
HQ03662	2	ac	11	1984	2005	2658
HQ03667	3	ctt	7	22	42	1600
HQ03687	2	ga	9	2708	2725	2734
HQ03690	2	tc	21	4012	4053	4090
HQ03705	3	gaa	7	1034	1054	1490
HQ03730	2	ag	12	1046	1069	1793
HQ03736	2	at	9	17	34	2538
HQ03737	3	aag	6	4	21	361
HQ03738	3	aat	7	1	21	1106
HQ03755	3	ccg	6	208	225	1735
HQ03767	2	ga	11	3069	3090	3462
HQ03774	3	tga	6	1270	1287	1928
HQ03775	2	ct	13	227	252	490
HQ03776	2	ct	23	850	895	1040
HQ03780	3	tcc	9	133	159	2120
HQ03780	3	cct	9	159	185	2120
HQ03790	2	ca	13	462	487	4014
HQ03793	3	gaa	8	1427	1450	4517
HQ03795	2	ga	10	368	387	438
HQ03797	2	ag	18	7949	7984	8063
HQ03797	5	ctttt	5	4151	4175	8063
HQ03805	3	gaa	7	3244	3264	3479
HQ03805	3	aag	7	3271	3291	3479
HQ03805	3	gaa	6	3292	3309	3479
HQ03810	2	ag	12	164	187	662
HQ03811	2	ag	24	255	302	559
HQ03835	2	ta	13	1	26	2412
HQ03835	2	tc	27	2140	2193	2412
HQ03835	2	ca	9	2193	2210	2412
HQ03853	3	atg	6	295	312	636
HQ03863	2	tc	21	2619	2660	2697
HQ03877	3	atc	7	792	812	1127
HQ03877	3	atc	8	814	837	1127
HQ03877	3	atc	8	841	864	1127
HQ03884	2	ag	9	136	153	2203
HQ03892	4	atcc	7	1669	1696	1983
HQ03893	2	ga	13	854	879	1308
HQ03894	2	tc	19	1290	1327	1719
HQ03900	3	aag	8	858	881	1219
HQ03905	3	cgc	7	45	65	6573
HQ03908	2	tc	11	1	22	440
HQ03908	2	tc	25	271	320	440
HQ03914	2	ag	23	1254	1299	1858
HQ03914	2	ga	10	1838	1857	1858
HQ03923	2	ag	13	237	262	510
HQ03923	5	aaaga	6	1	30	510
HQ03923	6	ttccac	5	113	142	510
HQ03936	2	ga	25	277	326	561
HQ03944	2	tc	9	201	218	7506
HQ03944	2	tc	11	371	392	7506
HQ03944	2	ag	11	6895	6916	7506
HQ03944	2	ga	9	7069	7086	7506
HQ03952	2	tc	21	48	89	3685
HQ03984	3	tca	7	862	882	1461
HQ03995	2	ag	26	187	238	970
HQ04006	2	ct	19	1162	1199	1200
HQ04015	3	ggc	6	296	313	2591
HQ04023	2	gt	11	3925	3946	4014
HQ04036	3	gca	9	4959	4985	6809
HQ04040	3	tgc	6	8134	8151	8403
HQ04045	2	ga	10	4579	4598	4754
HQ04045	2	ga	23	4605	4650	4754
HQ04045	2	ga	11	4653	4674	4754
HQ04045	2	ga	12	4678	4701	4754
HQ04045	2	ga	13	4707	4732	4754
HQ04045	3	gag	8	4731	4754	4754
HQ04056	2	ct	11	234	255	6520
HQ04056	2	ag	10	6266	6285	6520
HQ04083	2	tc	18	1	36	2987
HQ04084	5	tcttc	6	3119	3148	3148
HQ04091	2	tc	11	31	52	1725
HQ04091	2	tc	12	55	78	1725
HQ04093	3	gct	6	4133	4150	5538
HQ04093	3	agc	6	4709	4726	5538
HQ04104	3	tgg	6	1664	1681	1889
HQ04130	3	gat	8	4143	4166	4340
HQ04146	2	tc	10	1	20	4986
HQ04146	2	tg	11	243	264	4986
HQ04199	2	ca	14	1	28	3453
HQ04218	3	ttc	7	478	498	1947
HQ04218	3	acc	6	618	635	1947
HQ04218	5	acaga	5	1063	1087	1947
HQ04226	2	ct	13	187	212	2283
HQ04230	2	ct	17	1	34	1731
HQ04235	2	tc	12	1	24	5475
HQ04239	3	tgg	8	456	479	1569
HQ04264	4	atag	6	304	327	5684
HQ04264	4	atct	6	5370	5393	5684
HQ04273	2	ag	20	9	48	921
HQ04302	3	ctc	7	493	513	645
HQ04315	3	cac	6	178	195	1765
HQ04315	3	ccg	11	195	227	1765
HQ04316	2	ag	15	1268	1297	1507
HQ04316	2	ga	10	1381	1400	1507
HQ04316	2	ga	10	1485	1504	1507
HQ04317	2	ag	20	3717	3756	3802
HQ04324	3	gaa	6	3226	3243	3505
HQ04327	2	ct	15	27	56	2001
HQ04331	4	aatc	5	2034	2053	3304
HQ04365	2	ag	15	273	302	2740
HQ04379	2	ag	10	38	57	439
HQ04405	2	ct	14	33	60	1009
HQ04406	2	ga	16	148	179	1186
HQ04408	3	tca	8	440	463	872
HQ04408	3	tca	8	466	489	872
HQ04408	3	atc	8	518	541	872
HQ04408	4	ctac	5	673	692	872
HQ04408	6	ctattc	6	543	578	872
HQ04437	2	ag	9	1297	1314	1323
HQ04437	3	ggt	7	1024	1044	1323
HQ04452	2	tc	18	1130	1165	1197
HQ04462	6	gctgtt	6	780	815	815
HQ04471	2	ag	16	1909	1940	1999
HQ04471	3	atc	6	243	260	1999
HQ04472	2	ct	9	168	185	3443
HQ04498	2	ag	12	596	619	795
HQ04498	2	ga	16	764	795	795
HQ04507	2	ct	11	1	22	3110
HQ04508	3	gga	6	2854	2871	3010
HQ04510	2	ag	10	364	383	3130
HQ04544	2	ga	9	466	483	1857
HQ04548	6	ttcaga	5	453	482	2323
HQ04568	3	gca	8	95	118	1694
HQ04568	3	tgc	6	1583	1600	1694
HQ04569	2	tc	9	762	779	952
HQ04570	3	ccg	6	1	18	3158
HQ04580	3	ttc	6	4731	4748	5284
HQ04586	2	ct	24	40	87	1019
HQ04601	3	atg	8	570	593	639
HQ04620	2	ag	21	853	894	910
HQ04621	3	cca	6	966	983	2806
HQ04625	2	ga	9	822	839	1574
HQ04627	2	tg	9	827	844	848
HQ04638	2	at	9	17	34	2516
HQ04638	2	ta	9	2482	2499	2516
HQ04643	2	ag	10	428	447	476
HQ04643	2	ag	10	454	473	476
HQ04653	2	ag	9	5133	5150	5850
HQ04732	2	ga	11	121	142	1712
HQ04756	2	ct	10	146	165	1366
HQ04773	2	ag	9	2573	2590	2846
HQ04787	2	ga	11	1	22	1471
HQ04787	2	ga	12	24	47	1471
HQ04807	2	ag	18	46	81	941
HQ04820	2	ag	12	2788	2811	2840
HQ04825	2	ag	10	36	55	3177
HQ04827	2	ag	20	109	148	1556
HQ04830	2	ag	10	1	20	9004
HQ04830	2	ct	10	8985	9004	9004
HQ04835	3	ttc	6	678	695	1973
HQ04868	3	ttc	8	1764	1787	7358
HQ04868	3	gaa	8	7306	7329	7358
HQ04869	3	ctt	8	1050	1073	1496
HQ04869	3	ttc	8	1073	1096	1496
HQ04869	3	ttc	8	1470	1493	1496
HQ04870	3	tct	7	487	507	517
HQ04871	3	gag	6	261	278	1324
HQ04871	3	gaa	9	287	313	1324
HQ04871	3	gaa	7	806	826	1324
HQ04871	3	gaa	7	833	853	1324
HQ04897	2	ct	12	726	749	750
HQ04904	3	cca	6	17	34	864
HQ04905	2	ct	16	1426	1457	1620
HQ04912	6	ctctcc	5	926	955	1002
HQ04913	2	tc	11	1	22	2097
HQ04913	2	ct	10	193	212	2097
HQ04913	2	tc	25	720	769	2097
HQ04934	2	tc	25	1134	1183	1316
HQ04935	2	tc	17	92	125	434
HQ04940	3	aga	6	1212	1229	4252
HQ04955	2	ag	9	2311	2328	2523
HQ04955	3	ccg	7	2129	2149	2523
HQ04961	2	ct	16	22	53	695
HQ04974	3	cca	6	770	787	1997
HQ04982	2	ag	12	1532	1555	1699
HQ04983	2	ag	22	318	361	885
HQ04989	2	at	9	297	314	2209
HQ04990	2	ct	13	3313	3338	3416
HQ05001	2	at	10	15	34	1315
HQ05004	2	ag	9	4203	4220	4230
HQ05015	2	ga	10	1866	1885	1887
HQ05025	2	ct	9	99	116	3500
HQ05033	2	ct	9	68	85	4824
HQ05034	2	ga	25	626	675	802
HQ05048	2	ag	24	50	97	336
HQ05059	2	at	11	2175	2196	2768
HQ05070	3	aag	6	38	55	2612
HQ05073	2	tc	9	3	20	1482
HQ05101	2	ag	23	1723	1768	2014
HQ05110	3	atc	7	623	643	752
HQ05120	2	ga	20	911	950	987
HQ05139	2	ga	15	2373	2402	2979
HQ05139	2	ag	20	2584	2623	2979
HQ05170	2	at	9	215	232	723
HQ05172	2	ga	21	2690	2731	2784
HQ05199	2	ag	10	1	20	1092
HQ05199	2	ct	14	130	157	1092
HQ05205	3	aga	6	271	288	341
HQ05216	2	ga	9	443	460	1774
HQ05222	2	ct	10	1	20	3081
HQ05222	2	ct	10	37	56	3081
HQ05240	2	ct	9	42	59	3680
HQ05244	3	cca	6	2005	2022	3356
HQ05247	3	gaa	6	1730	1747	3828
HQ05248	3	cct	7	367	387	4180
HQ05252	3	cca	6	229	246	2206
HQ05261	2	at	9	207	224	2635
HQ05261	2	ga	10	225	244	2635
HQ05266	2	ac	9	40	57	3757
HQ05273	2	ga	9	1547	1564	1629
HQ05278	6	caagaa	5	2015	2044	3265
HQ05282	3	tga	8	509	532	2863
HQ05282	3	atg	8	588	611	2863
HQ05282	4	ttca	6	744	767	2863
HQ05293	2	ga	10	44	63	3545
HQ05314	2	ca	9	99	116	1685
HQ05320	2	ca	12	2030	2053	4227
HQ05365	2	ct	20	442	481	542
HQ05370	2	ct	23	39	84	784
HQ05376	2	ga	11	417	438	2976
HQ05389	2	ct	9	146	163	1859
HQ05391	2	ag	9	1062	1079	2286
HQ05391	3	atc	7	704	724	2286
HQ05391	4	gtat	5	1204	1223	2286
HQ05405	6	gaaaag	6	285	320	1487
HQ05412	3	ttc	6	3075	3092	3305
HQ05422	2	ga	11	1	22	2749
HQ05430	3	gag	6	2174	2191	2616
HQ05436	4	gtga	5	86	105	2062
HQ05444	6	caaccg	5	712	741	1734
HQ05468	2	ag	12	2883	2906	3812
HQ05485	2	ga	9	305	322	3982
HQ05495	3	ctc	6	342	359	6717
HQ05504	2	ct	11	13	34	1534
HQ05508	2	ga	12	1664	1687	1687
HQ05508	3	tga	7	1291	1311	1687
HQ05509	2	ag	9	4045	4062	4255
HQ05514	2	ag	9	1188	1205	1225
HQ05521	3	atg	8	2482	2505	4535
HQ05525	4	cttc	12	1	48	483
HQ05540	2	ag	10	42	61	2111
HQ05540	2	ct	16	171	202	2111
HQ05544	2	ag	10	1	20	300
HQ05561	3	tta	7	358	378	424
HQ05565	2	tg	9	1406	1423	1665
HQ05565	2	ga	12	1423	1446	1665
HQ05573	2	ag	12	3201	3224	3428
HQ05585	2	ga	9	1	18	835
HQ05587	3	gga	6	504	521	1920
HQ05589	3	cct	7	123	143	3168
HQ05596	2	ag	10	23	42	741
HQ05604	4	tttc	5	327	346	1600
HQ05623	2	ac	9	8	25	707
HQ05629	3	cct	7	530	550	2675
HQ05638	3	ctt	6	490	507	792
HQ05659	2	ga	9	4354	4371	4395
HQ05682	2	ct	10	590	609	3002
HQ05693	2	ag	12	2503	2526	2635
HQ05695	2	ct	10	215	234	1700
HQ05695	2	ct	9	242	259	1700
HQ05695	3	ttc	6	1082	1099	1700
HQ05701	2	gt	10	1846	1865	2859
HQ05717	2	ta	10	1	20	919
HQ05734	2	tg	10	1328	1347	1738
HQ05752	3	gct	7	517	537	1117
HQ05753	2	ag	10	61	80	3658
HQ05761	3	agc	7	869	889	1629
HQ05761	3	ttc	7	1162	1182	1629
HQ05761	3	tgc	7	1215	1235	1629
HQ05763	2	gt	12	45	68	1172
HQ05764	3	ttc	6	116	133	1798
HQ05779	2	ta	10	765	784	792
HQ05790	3	cca	7	535	555	1034
HQ05799	4	atag	11	1	44	1108
HQ05852	3	tgg	6	673	690	1487
HQ05854	3	cac	7	311	331	1580
HQ05865	3	cgg	6	332	349	1391
HQ05865	4	ctga	7	54	81	1391
HQ05867	2	ga	10	1865	1884	2048
HQ05879	4	agaa	5	2108	2127	2379
HQ05925	3	aag	6	1169	1186	1845
HQ05929	3	gaa	11	462	494	644
HQ05929	3	ttc	7	622	642	644
HQ05949	3	gca	6	3569	3586	3970
HQ05959	2	ca	14	662	689	3946
HQ05973	3	tga	6	457	474	1276
HQ05976	3	tcc	8	2	25	446
HQ05976	3	cct	7	30	50	446
HQ06006	3	gat	7	489	509	788
HQ06015	3	gcc	8	298	321	558
HQ06016	2	tc	10	1789	1808	2648
HQ06016	2	ga	10	2623	2642	2648
HQ06026	3	gat	7	236	256	1204
HQ06027	2	tc	10	163	182	2212
HQ06027	2	tc	16	2180	2211	2212
HQ06032	2	ga	10	568	587	1089
HQ06032	2	ga	10	680	699	1089
HQ06032	2	ct	9	1027	1044	1089
HQ06033	2	ga	9	46	63	383
HQ06042	3	gcc	6	230	247	1306
HQ06045	3	gaa	6	579	596	944
HQ06062	2	ga	10	1379	1398	1797
HQ06062	2	ga	10	1407	1426	1797
HQ06062	2	ga	10	1432	1451	1797
HQ06062	2	ga	12	1457	1480	1797
HQ06062	2	ga	12	1485	1508	1797
HQ06062	2	ga	12	1513	1536	1797
HQ06080	3	tcc	8	1345	1368	1752
HQ06088	2	ga	21	3433	3474	3537
HQ06090	2	ct	9	1210	1227	1243
HQ06101	2	at	10	5463	5482	5485
HQ06107	2	tc	9	26	43	4236
HQ06108	3	gag	8	664	687	2834
HQ06121	2	tc	23	161	206	1316
HQ06134	3	tct	6	686	703	2625
HQ06134	3	ttc	9	704	730	2625
HQ06134	3	ttc	7	737	757	2625
HQ06134	3	ttc	8	762	785	2625
HQ06134	3	tct	8	786	809	2625
HQ06134	3	ttc	8	816	839	2625
HQ06134	3	tct	8	840	863	2625
HQ06134	3	ttc	8	870	893	2625
HQ06134	3	tct	8	894	917	2625
HQ06134	3	ttc	8	924	947	2625
HQ06134	3	tct	8	948	971	2625
HQ06134	3	ttc	8	978	1001	2625
HQ06134	3	tct	8	1002	1025	2625
HQ06134	3	ttc	8	1032	1055	2625
HQ06134	3	tct	8	1056	1079	2625
HQ06134	3	ttc	8	1086	1109	2625
HQ06134	3	tct	8	1110	1133	2625
HQ06138	3	cag	7	356	376	5428
HQ06142	2	tc	12	721	744	744
HQ06170	2	ct	9	3693	3710	3810
HQ06170	2	ct	10	3718	3737	3810
HQ06170	2	ct	10	3745	3764	3810
HQ06170	2	ct	10	3787	3806	3810
HQ06171	2	ga	10	3674	3693	3760
HQ06172	6	ggcggt	6	6439	6474	6479
HQ06174	6	caggca	6	5210	5245	5245
HQ06190	3	gat	6	1551	1568	1847
HQ06195	2	ct	9	45	62	1362
HQ06196	2	gt	9	96	113	539
HQ06199	2	ct	10	3786	3805	3805
HQ06201	3	tct	6	1000	1017	1447
HQ06208	2	ag	12	3346	3369	3505
HQ06208	2	ag	11	3377	3398	3505
HQ06208	2	ag	12	3403	3426	3505
HQ06208	2	ga	11	3428	3449	3505
HQ06208	2	ga	12	3453	3476	3505
HQ06208	2	ga	12	3482	3505	3505
HQ06214	2	tc	9	912	929	1215
HQ06219	3	gat	7	695	715	2002
HQ06222	3	tgg	6	897	914	2166
HQ06248	3	tga	7	204	224	1174
HQ06248	3	atg	8	279	302	1174
HQ06248	3	tga	8	306	329	1174
HQ06266	3	agg	9	230	256	3258
HQ06273	3	gcc	7	1540	1560	1758
HQ06279	2	ag	9	65	82	4873
HQ06283	3	ctt	6	1	18	2485
HQ06290	2	ct	11	355	376	1073
HQ06290	5	atttc	5	306	330	1073
HQ06293	2	gt	11	568	589	744
HQ06293	2	tc	21	702	743	744
HQ06301	3	gcc	6	4937	4954	4960
HQ06302	2	ct	22	534	577	3381
HQ06306	2	ga	18	1042	1077	1111
HQ06312	3	cca	6	404	421	1726
HQ06362	2	ct	12	5153	5176	5425
HQ06372	2	ag	13	450	475	730
HQ06388	3	cag	6	398	415	2879
HQ06390	2	ag	9	1933	1950	1970
HQ06407	6	ttgtga	5	3545	3574	4324
HQ06425	2	ac	9	535	552	2124
HQ06433	2	tc	11	1	22	6060
HQ06433	2	ct	11	28	49	6060
HQ06433	2	ag	11	6038	6059	6060
HQ06440	3	gag	8	332	355	2955
HQ06448	3	cac	6	142	159	2894
HQ06448	3	ggt	6	1741	1758	2894
HQ06465	2	ga	11	1	22	1120
HQ06465	2	ga	21	938	979	1120
HQ06471	3	tca	6	303	320	1726
HQ06477	6	agacca	5	2812	2841	3047
HQ06495	3	tca	6	1400	1417	1929
HQ06567	2	tc	12	1	24	5789
HQ06578	2	ga	10	530	549	2876
HQ06578	2	ga	11	556	577	2876
HQ06581	2	tc	9	340	357	2437
HQ06616	2	ga	10	2329	2348	2348
HQ06622	3	atg	8	307	330	3543
HQ06622	3	atg	8	334	357	3543
HQ06622	3	atg	8	361	384	3543
HQ06622	3	atg	16	388	435	3543
HQ06630	2	tc	9	614	631	1741
HQ06641	3	ggt	7	1418	1438	2965
HQ06659	3	cgc	7	665	685	3448
HQ06666	2	ca	11	723	744	2912
HQ06673	2	ct	11	1328	1349	1549
HQ06681	2	ga	9	1	18	1761
HQ06684	2	ga	19	861	898	1103
HQ06701	2	tc	16	1	32	5088
HQ06701	2	tc	13	4999	5024	5088
HQ06703	2	ag	16	1457	1488	2053
HQ06704	2	ga	10	190	209	3099
HQ06704	2	ct	10	3027	3046	3099
HQ06709	2	ag	16	2869	2900	3107
HQ06709	3	gaa	6	221	238	3107
HQ06710	2	tc	11	957	978	1206
HQ06715	2	ga	11	484	505	532
HQ06715	2	ga	11	510	531	532
HQ06738	2	ta	10	3509	3528	3559
HQ06741	2	ta	9	40	57	554
HQ06749	2	ca	9	286	303	3937
HQ06754	2	ag	9	1670	1687	3538
HQ06758	2	ct	17	36	69	1201
HQ06767	2	ga	10	3051	3070	3320
HQ06767	2	gt	12	3071	3094	3320
HQ06768	2	tc	13	1236	1261	1479
HQ06846	3	tcc	7	203	223	1992
HQ06866	3	aag	8	1529	1552	1701
HQ06868	3	cag	6	317	334	634
HQ06908	2	ag	10	884	903	956
HQ06955	3	tga	6	554	571	835
HQ06959	2	ag	11	2	23	2412
HQ06967	3	tcg	6	717	734	1174
HQ06969	2	ct	10	1057	1076	3481
HQ06977	2	tg	10	64	83	861
HQ06985	2	tg	12	699	722	762
HQ06987	2	ct	9	234	251	4744
HQ06987	2	ga	10	4494	4513	4744
HQ06996	2	ct	9	25	42	3781
HQ07007	6	cgtcat	5	371	400	869
HQ07009	7	ttttttc	5	1004	1038	1719
HQ07016	2	ga	9	840	857	956
HQ07029	2	at	9	1396	1413	1468
HQ07054	3	cgc	6	135	152	1326
HQ07061	2	ac	9	69	86	1319
HQ07094	2	ga	12	5	28	938
HQ07112	2	at	9	888	905	1720
HQ07116	2	at	10	2846	2865	2917
HQ07121	2	ga	9	578	595	655
HQ07130	3	ggc	6	528	545	750
HQ07139	2	tg	10	35	54	3106
HQ07152	6	ttggaa	5	1570	1599	1969
HQ07154	3	tca	6	796	813	1672
HQ07175	2	gt	9	329	346	1484
HQ07181	2	at	9	517	534	734
HQ07200	3	agg	6	339	356	545
HQ07220	3	cgc	6	189	206	1531
HQ07243	2	ga	9	36	53	5953
HQ07243	2	ga	12	62	85	5953
HQ07243	2	ga	11	90	111	5953
HQ07243	2	ga	11	118	139	5953
HQ07243	2	ct	11	3560	3581	5953
HQ07243	2	ct	10	3586	3605	5953
HQ07244	2	ct	11	1	22	682
HQ07245	2	ga	11	2955	2976	2977
HQ07246	2	ga	11	652	673	674
HQ07277	2	at	9	1905	1922	3621
HQ07288	3	tgg	9	7001	7027	7167
HQ07304	2	tc	12	28	51	5502
HQ07304	2	tc	12	56	79	5502
HQ07304	2	ct	11	84	105	5502
HQ07304	2	ct	10	112	131	5502
HQ07304	2	ct	11	5083	5104	5502
HQ07307	2	ct	9	87	104	4432
HQ07307	2	ct	11	107	128	4432
HQ07310	3	cat	8	2892	2915	3857
HQ07322	2	ag	10	5603	5622	5649
HQ07332	3	tct	6	103	120	2805
HQ07341	3	att	6	2403	2420	2688
HQ07370	2	ga	9	414	431	564
HQ07378	3	gct	6	1619	1636	1799
HQ07382	2	tc	9	4426	4443	4719
HQ07404	2	ct	9	172	189	623
HQ07413	3	cca	6	344	361	1360
HQ07415	3	gga	6	1863	1880	4700
HQ07420	3	atg	6	4511	4528	4763
HQ07420	3	atc	6	4744	4761	4763
HQ07424	2	tc	10	1072	1091	1324
HQ07436	2	ga	10	1135	1154	1191
HQ07457	6	ggaata	6	462	497	2973
HQ07460	2	ac	9	2380	2397	2889
HQ07486	2	ct	9	605	622	861
HQ07506	2	ct	20	230	269	984
HQ07509	2	ct	17	1	34	996
HQ07511	3	tga	9	231	257	669
HQ07511	3	atg	8	390	413	669
HQ07527	2	gt	11	1084	1105	1767
HQ07542	2	ag	20	1232	1271	1294
HQ07560	2	ct	12	226	249	1450
HQ07579	2	ct	10	1323	1342	1343
HQ07580	3	ttc	13	272	310	650
HQ07582	2	ca	10	1339	1358	2796
HQ07585	2	ga	11	2377	2398	2544
HQ07585	2	ga	10	2403	2422	2544
HQ07585	2	ga	12	2428	2451	2544
HQ07585	2	ga	12	2456	2479	2544
HQ07585	2	ga	12	2484	2507	2544
HQ07605	2	tc	9	47	64	1259
HQ07611	2	ct	9	343	360	6033
HQ07614	2	ct	28	2192	2247	2774
HQ07619	2	at	9	656	673	4124
HQ07620	3	aga	6	716	733	3439
HQ07620	3	tgg	7	1035	1055	3439
HQ07620	3	cca	7	3325	3345	3439
HQ07632	2	ag	9	1931	1948	2355
HQ07643	3	atc	7	1078	1098	1962
HQ07647	3	ccg	6	483	500	3262
HQ07647	3	gcg	6	2762	2779	3262
HQ07667	3	agg	6	570	587	2063
HQ07667	3	gat	7	1310	1330	2063
HQ07670	2	at	11	2191	2212	2555
HQ07672	2	ta	9	1344	1361	1381
HQ07679	3	atc	16	308	355	1342
HQ07679	3	atc	8	359	382	1342
HQ07679	3	atc	8	386	409	1342
HQ07679	3	atc	8	413	436	1342
HQ07679	3	atc	8	440	463	1342
HQ07679	3	atc	8	467	490	1342
HQ07679	3	cag	6	658	675	1342
HQ07694	3	agc	6	387	404	1742
HQ07695	3	tgg	6	352	369	1918
HQ07700	3	ggt	8	2855	2878	2947
HQ07701	4	taga	8	1732	1763	1766
HQ07706	3	atc	6	786	803	939
HQ07718	3	tca	7	768	788	1988
HQ07718	3	tga	7	1201	1221	1988
HQ07721	2	ga	11	11	32	2119
HQ07721	2	ga	9	35	52	2119
HQ07721	2	ga	12	56	79	2119
HQ07721	2	ga	11	82	103	2119
HQ07730	3	gag	6	786	803	1504
HQ07732	2	ag	11	1	22	351
HQ07753	2	ct	12	1039	1062	2827
HQ07753	2	ct	12	1065	1088	2827
HQ07753	2	tc	11	1092	1113	2827
HQ07760	2	tg	12	2054	2077	2471
HQ07768	3	cca	7	1509	1529	2610
HQ07778	3	gaa	6	1853	1870	1989
HQ07805	6	tcttcc	6	309	344	2059
HQ07819	5	ccaca	5	60	84	2457
HQ07855	2	ct	21	62	103	1541
HQ07865	2	tc	19	126	163	2529
HQ07890	2	tc	11	1901	1922	2480
HQ07897	2	tc	9	27	44	2316
HQ07897	3	cgt	7	330	350	2316
HQ07900	2	tc	14	3030	3057	6281
HQ07900	2	tc	16	3123	3154	6281
HQ07916	2	ga	21	1754	1795	1842
HQ07933	2	ag	18	2462	2497	2640
HQ07943	5	gatct	5	3207	3231	3234
HQ07948	2	ct	9	355	372	5062
HQ07975	2	ga	12	381	404	463
HQ07975	2	ga	12	409	432	463
HQ07975	2	ga	13	437	462	463
HQ07977	2	ga	11	2136	2157	2183
HQ07978	2	ag	9	172	189	1507
HQ07994	2	ca	11	55	76	2427
HQ08018	3	cag	6	540	557	1140
HQ08019	2	gt	10	769	788	985
HQ08019	3	agg	7	162	182	985
HQ08025	3	ctt	7	283	303	2139
HQ08025	3	cct	8	1119	1142	2139
HQ08025	3	ctc	8	1145	1168	2139
HQ08031	3	cgg	8	192	215	6319
HQ08044	4	aaac	5	162	181	742
HQ08049	3	tcc	6	1	18	2890
HQ08049	3	gag	6	400	417	2890
HQ08052	2	ct	13	4	29	1184
HQ08052	2	tc	12	36	59	1184
HQ08052	2	tc	11	63	84	1184
HQ08052	2	ct	12	86	109	1184
HQ08052	2	tc	12	110	133	1184
HQ08052	2	ct	13	135	160	1184
HQ08062	2	ag	10	662	681	2377
HQ08076	3	cca	7	1221	1241	9671
HQ08083	2	ga	9	1405	1422	1600
HQ08087	3	gac	7	670	690	3799
HQ08100	3	caa	7	683	703	956
HQ08102	3	cac	6	2537	2554	3846
HQ08113	3	gtt	6	182	199	949
HQ08116	2	ga	9	5617	5634	9957
HQ08124	2	ga	11	1047	1068	2303
HQ08124	2	ag	11	1072	1093	2303
HQ08124	2	ag	11	1099	1120	2303
HQ08169	2	ct	9	17	34	967
HQ08171	2	ga	10	1781	1800	1855
HQ08183	3	ttc	6	1710	1727	1830
HQ08198	2	ct	10	50	69	797
HQ08205	2	ct	10	3364	3383	3467
HQ08233	2	tc	9	362	379	1048
HQ08289	5	ctttc	5	435	459	601
HQ08307	2	at	10	25	44	1444
HQ08319	2	ta	9	86	103	1288
HQ08321	2	ct	10	164	183	1839
HQ08333	3	tgt	7	338	358	906
HQ08411	2	tc	10	1468	1487	1487
HQ08414	2	tg	9	75	92	564
HQ08419	3	cgc	7	678	698	1378
HQ08420	2	ga	12	273	296	2312
HQ08428	2	ct	9	2945	2962	3062
HQ08438	2	at	10	562	581	582
HQ08440	2	ct	11	216	237	1612
HQ08440	3	tgc	6	377	394	1612
HQ08440	3	tgc	6	647	664	1612
HQ08440	3	tgc	6	752	769	1612
HQ08442	2	tc	9	2385	2402	2526
HQ08464	3	ggt	6	103	120	322
HQ08471	2	ag	10	364	383	1860
HQ08486	2	ac	9	282	299	4257
HQ08500	2	ct	10	291	310	393
HQ08500	3	att	6	146	163	393
HQ08501	2	ct	10	397	416	466
HQ08501	3	att	6	252	269	466
HQ08502	2	tc	9	454	471	3717
HQ08510	2	ga	10	3160	3179	3193
HQ08519	5	ccatc	5	9	33	580
HQ08522	5	atcat	5	87	111	1004
HQ08529	2	ag	10	733	752	753
HQ08534	6	gtaatt	5	1523	1552	4981
HQ08543	2	tc	11	26	47	2024
HQ08543	2	ga	11	1170	1191	2024
HQ08544	2	tc	18	1	36	304
HQ08549	5	tggaa	5	1386	1410	2161
HQ08549	5	gaatg	5	1554	1578	2161
HQ08575	2	tc	11	180	201	4270
HQ08590	2	ga	26	2781	2832	3086
HQ08614	2	tc	17	1	34	1594
HQ08628	2	ga	9	1482	1499	3397
HQ08632	2	at	10	1	20	3343
HQ08632	2	ag	9	141	158	3343
HQ08632	2	at	9	483	500	3343
HQ08633	2	ga	10	4612	4631	5048
HQ08633	2	ga	11	4636	4657	5048
HQ08633	2	ga	11	4662	4683	5048
HQ08635	3	gaa	8	2573	2596	5556
HQ08637	3	gag	8	258	281	4891
HQ08650	2	ag	11	7	28	2676
HQ08652	2	ag	24	1700	1747	1897
HQ08652	3	gga	6	1759	1776	1897
HQ08654	2	at	9	191	208	2050
HQ08654	2	ga	15	291	320	2050
HQ08657	2	ag	9	578	595	658
HQ08659	2	ct	13	19	44	2240
HQ08666	2	tc	10	1754	1773	1910
HQ08666	2	ga	9	1892	1909	1910
HQ08675	2	ga	10	3069	3088	3213
HQ08680	2	ga	22	1114	1157	1328
HQ08690	2	ct	10	28	47	1525
HQ08690	2	ag	17	611	644	1525
HQ08690	3	caa	7	1336	1356	1525
HQ08695	3	aga	8	945	968	1371
HQ08695	3	aag	8	969	992	1371
HQ08707	2	tc	10	69	88	1714
HQ08708	2	ct	11	4	25	1132
HQ08714	2	ag	20	202	241	1025
HQ08714	2	ga	11	972	993	1025
HQ08721	2	ag	10	1056	1075	2357
HQ08721	2	ag	12	1079	1102	2357
HQ08721	2	ag	12	1105	1128	2357
HQ08735	3	agt	8	1404	1427	3044
HQ08742	2	tc	21	36	77	872
HQ08746	3	gaa	7	92	112	575
HQ08756	6	agagat	5	22	51	2783
HQ08756	6	tctcta	5	2749	2778	2783
HQ08762	2	ct	18	1284	1319	1360
HQ08775	2	ct	11	12	33	973
HQ08783	2	ga	11	2343	2364	3257
HQ08786	3	ggt	8	1534	1557	1735
HQ08787	2	tc	10	36	55	3974
HQ08788	2	ct	12	2301	2324	2486
HQ08788	2	ag	11	2464	2485	2486
HQ08788	3	ccg	6	1699	1716	2486
HQ08793	6	ttttcc	6	952	987	2384
HQ08821	3	cgg	6	673	690	1757
HQ08824	2	ta	9	1049	1066	1582
HQ08825	2	ga	10	2268	2287	2783
HQ08830	2	ag	19	139	176	1720
HQ08835	2	ga	10	3318	3337	3479
HQ08835	2	ga	23	3345	3390	3479
HQ08835	2	ga	11	3393	3414	3479
HQ08835	2	ga	12	3418	3441	3479
HQ08835	2	ga	13	3447	3472	3479
HQ08842	2	ac	11	748	769	3135
HQ08863	2	ga	11	2113	2134	2196
HQ08863	2	ga	11	2141	2162	2196
HQ08864	2	tg	12	350	373	3771
HQ08864	3	tgg	11	1072	1104	3771
HQ08878	3	ctc	8	1	24	6178
HQ08878	3	cgt	8	27	50	6178
HQ08883	2	ac	9	952	969	3131
HQ08888	2	ag	9	5421	5438	5458
HQ08888	3	ctc	6	4371	4388	5458
HQ08893	4	ctcc	5	43	62	2977
HQ08901	3	acc	7	476	496	1612
HQ08906	2	ct	11	1	22	1841
HQ08908	3	agc	8	191	214	4118
HQ08911	3	acc	6	27	44	1829
HQ08923	2	tc	9	139	156	3378
HQ08923	2	ga	9	3360	3377	3378
HQ08967	6	tgagaa	6	1	36	364
HQ08970	2	tc	13	851	876	2746
HQ08975	2	ct	9	684	701	2006
HQ08982	2	ct	10	1	20	1058
HQ08989	3	aga	8	244	267	2781
HQ08994	2	tc	12	1	24	1014
HQ08998	2	ag	9	97	114	1746
HQ09006	2	at	9	66	83	3720
HQ09006	2	ta	9	3637	3654	3720
HQ09021	2	gt	10	2534	2553	3213
HQ09026	2	ct	11	1	22	1801
HQ09026	2	tc	12	28	51	1801
HQ09034	2	tc	9	23	40	3049
HQ09048	2	ag	9	48	65	4191
HQ09056	2	ag	10	2815	2834	2950
HQ09056	2	ag	11	2842	2863	2950
HQ09056	3	gaa	6	1990	2007	2950
HQ09062	2	ag	9	47	64	2159
HQ09090	3	gag	6	1549	1566	2975
HQ09126	2	ct	9	876	893	1067
HQ09131	2	ga	9	665	682	682
HQ09135	2	ct	13	4	29	3092
HQ09135	2	tc	12	36	59	3092
HQ09135	2	ct	11	63	84	3092
HQ09139	2	ag	20	234	273	1961
HQ09146	3	gga	8	348	371	2446
HQ09161	3	tga	7	656	676	1081
HQ09172	2	ga	9	1775	1792	1898
HQ09177	3	cgg	6	536	553	2620
HQ09178	3	gtg	7	880	900	960
HQ09179	2	ta	9	9	26	1971
HQ09179	2	ta	9	1892	1909	1971
HQ09214	2	ga	11	2838	2859	2888
HQ09214	2	ga	10	2864	2883	2888
HQ09224	2	ct	9	197	214	2080
HQ09231	3	gag	6	323	340	1224
HQ09231	3	ctc	6	921	938	1224
HQ09235	3	ttg	10	1224	1253	1253
HQ09240	2	ta	13	1	26	2748
HQ09247	3	ctg	8	344	367	736
HQ09249	3	gaa	8	862	885	2843
HQ09249	3	aga	7	887	907	2843
HQ09249	3	gaa	8	1684	1707	2843
HQ09250	3	gaa	7	1469	1489	1567
HQ09289	2	ta	9	1971	1988	1991
HQ09304	2	at	9	647	664	726
HQ09308	2	tc	21	50	91	3464
HQ09311	3	aac	7	1	21	622
HQ09358	2	ct	9	194	211	910
HQ09366	2	gt	12	975	998	1183
HQ09373	2	ct	10	279	298	1223
HQ09377	3	tct	7	161	181	962
HQ09385	2	tc	12	4606	4629	4698
HQ09385	2	tc	12	4634	4657	4698
HQ09387	2	ac	10	2486	2505	3398
HQ09395	3	cac	7	3573	3593	4264
HQ09397	2	tc	13	1	26	4194
HQ09397	2	ag	10	4174	4193	4194
HQ09413	2	ag	12	2364	2387	2503
HQ09440	3	gaa	7	566	586	2087
HQ09440	3	tct	7	1500	1520	2087
HQ09441	3	gat	6	208	225	840
HQ09444	3	tca	7	181	201	1707
HQ09444	3	cat	8	257	280	1707
HQ09444	3	atc	8	282	305	1707
HQ09444	3	atc	8	309	332	1707
HQ09444	3	atc	8	336	359	1707
HQ09444	3	atc	8	363	386	1707
HQ09444	3	atc	8	390	413	1707
HQ09445	2	ga	11	2379	2400	2516
HQ09445	2	ag	11	2405	2426	2516
HQ09500	2	ga	11	1	22	548
HQ09500	2	ga	9	25	42	548
HQ09500	2	ga	12	46	69	548
HQ09500	2	ag	11	72	93	548
HQ09500	2	ag	10	105	124	548
HQ09500	2	ga	10	146	165	548
HQ09525	2	ac	9	2003	2020	2696
HQ09626	3	taa	6	767	784	1947
HQ09639	3	agg	6	291	308	618
HQ09654	3	ctt	7	834	854	4502
HQ09654	3	ctt	7	856	876	4502
HQ09654	3	ttc	7	884	904	4502
HQ09654	3	ttc	8	909	932	4502
HQ09654	3	tct	8	933	956	4502
HQ09654	3	ttc	8	963	986	4502
HQ09654	3	tct	8	987	1010	4502
HQ09654	3	ttc	8	1017	1040	4502
HQ09654	3	tct	8	1041	1064	4502
HQ09654	3	ttc	8	1071	1094	4502
HQ09654	3	tct	8	1095	1118	4502
HQ09669	2	at	11	17	38	1598
HQ09673	3	cca	6	335	352	2462
HQ09673	3	tgg	6	739	756	2462
HQ09673	3	gtg	6	1014	1031	2462
HQ09673	3	ggt	6	1067	1084	2462
HQ09674	3	acc	6	43	60	513
HQ09675	3	cca	6	133	150	360
HQ09676	3	acc	6	9	26	503
HQ09676	3	cac	6	62	79	503
HQ09676	3	cca	6	328	345	503
HQ09680	2	ga	13	6108	6133	6167
HQ09681	2	tc	17	264	297	3333
HQ09681	2	ca	13	297	322	3333
HQ09686	2	ga	12	50	73	3066
HQ09686	2	ag	11	76	97	3066
HQ09686	2	ag	10	109	128	3066
HQ09686	2	ag	11	150	171	3066
HQ09686	2	ct	12	2994	3017	3066
HQ09686	2	ct	10	3021	3040	3066
HQ09687	2	tc	12	64	87	4812
HQ09687	2	ct	12	90	113	4812
HQ09692	2	ct	9	1188	1205	2782
HQ09704	3	ggc	7	1521	1541	1735
HQ09705	3	atg	8	2586	2609	8498
HQ09705	3	atg	8	2639	2662	8498
HQ09705	3	tga	8	2666	2689	8498
HQ09713	2	ac	10	3872	3891	7318
HQ09721	2	ct	10	2800	2819	2822
HQ09741	2	ag	18	228	263	1197
HQ09742	2	tc	10	349	368	2204
HQ09752	2	ct	10	168	187	4775
HQ09752	6	ccatca	5	4142	4171	4775
HQ09756	3	ctc	7	305	325	1126
HQ09767	3	tca	6	1756	1773	2323
HQ09778	2	tc	9	1595	1612	1675
HQ09782	2	ag	10	2934	2953	3327
HQ09787	2	tc	21	28	69	786
HQ09795	2	ag	12	4839	4862	4965
HQ09795	2	ag	11	4866	4887	4965
HQ09795	2	ag	10	4899	4918	4965
HQ09803	2	ag	10	1	20	2123
HQ09814	3	gag	6	1516	1533	2196
HQ09821	2	tc	10	602	621	890
HQ09821	2	tc	10	628	647	890
HQ09821	2	tc	10	656	675	890
HQ09837	2	ag	9	137	154	2816
HQ09843	3	gcg	7	298	318	4228
HQ09847	3	atg	8	697	720	996
HQ09860	2	ag	22	1012	1055	1202
HQ09867	2	ta	12	1600	1623	1628
HQ09869	2	tg	11	825	846	932
HQ09873	3	atg	6	234	251	1159
HQ09876	3	cgg	6	807	824	1056
HQ09879	2	ag	9	24	41	2297
HQ09880	5	agaaa	5	898	922	1185
HQ09889	2	ct	15	1	30	1389
HQ09891	2	tc	22	196	239	1426
HQ09919	3	gaa	8	486	509	1295
HQ09920	2	ct	24	2682	2729	2804
HQ09931	2	ct	11	181	202	583
HQ09935	2	at	9	3650	3667	4279
HQ09943	2	ag	23	1	46	955
HQ09953	3	ggc	7	32	52	545
HQ09959	2	ga	20	3263	3302	3354
HQ09968	2	ct	17	53	86	1277
HQ09974	2	ga	12	1338	1361	2215
HQ09974	3	atc	8	1801	1824	2215
HQ09981	3	cag	7	607	627	2621
HQ09981	3	cag	10	865	894	2621
HQ09986	2	ca	9	1743	1760	2270
HQ09986	2	ca	9	1770	1787	2270
HQ09992	2	ag	13	99	124	1764
HQ09996	2	tc	22	51	94	1337
HQ09997	2	tc	9	1786	1803	3932
HQ10003	3	ccg	7	432	452	810
HQ10003	3	cgc	8	465	488	810
HQ10010	2	tg	9	432	449	2596
HQ10027	3	atc	6	238	255	2488
HQ10038	3	ggt	6	1781	1798	1837
HQ10042	2	tc	9	3475	3492	3592
HQ10048	2	ac	10	2222	2241	2753
HQ10059	2	ca	13	2191	2216	3514
HQ10062	3	tct	8	2485	2508	2644
HQ10062	3	ttc	7	2514	2534	2644
HQ10062	3	ttc	8	2539	2562	2644
HQ10062	3	tct	8	2563	2586	2644
HQ10062	3	ttc	8	2593	2616	2644
HQ10062	3	tct	8	2617	2640	2644
HQ10065	2	tc	9	27	44	3690
HQ10065	2	tc	11	50	71	3690
HQ10065	2	tc	11	76	97	3690
HQ10065	2	tc	12	100	123	3690
HQ10065	2	ct	9	126	143	3690
HQ10093	3	gat	6	534	551	4126
HQ10099	2	tc	17	10	43	1760
HQ10107	2	ac	10	8	27	2069
HQ10109	2	tc	21	1009	1050	1587
HQ10116	3	gtt	6	1109	1126	2661
HQ10151	2	ct	19	1805	1842	1951
HQ10153	5	gggtt	7	1	35	435
HQ10156	3	ctc	7	2722	2742	3151
HQ10160	2	ga	9	1628	1645	1669
HQ10162	2	ga	12	9	32	354
HQ10172	3	cgt	8	1263	1286	1662
HQ10199	2	at	10	279	298	321
HQ10207	2	tc	12	1797	1820	1943
HQ10207	2	tc	10	1823	1842	1943
HQ10207	2	tc	11	1850	1871	1943
HQ10207	2	tc	12	1874	1897	1943
HQ10207	2	ct	9	1900	1917	1943
HQ10207	2	ct	11	1920	1941	1943
HQ10215	2	ga	12	1	24	2002
HQ10215	2	ag	10	26	45	2002
HQ10218	3	atc	6	72	89	822
HQ10229	2	tg	9	15	32	3946
HQ10229	2	ag	20	314	353	3946
HQ10239	4	ataa	5	2001	2020	4405
HQ10249	2	ct	10	1795	1814	3202
HQ10251	5	ataca	5	2	26	1422
HQ10260	3	aag	8	2749	2772	2985
HQ10260	3	aga	8	2773	2796	2985
HQ10260	3	aag	7	2800	2820	2985
HQ10260	3	aag	8	2825	2848	2985
HQ10278	3	ttc	6	44	61	2105
HQ10280	3	gca	7	2434	2454	3108
HQ10286	2	ga	18	880	915	941
HQ10286	3	gtg	7	635	655	941
HQ10296	3	ctc	6	699	716	2703
HQ10299	3	atc	6	69	86	698
HQ10302	2	ga	9	2190	2207	2256
HQ10308	2	ga	11	1	22	1448
HQ10308	2	ag	21	1304	1345	1448
HQ10309	3	atc	7	714	734	3211
HQ10310	2	ag	20	198	237	771
HQ10311	2	ta	10	174	193	1413
HQ10324	3	atc	7	99	119	3176
HQ10333	2	ga	16	568	599	776
HQ10334	2	ga	19	272	309	3141
HQ10334	4	agat	5	529	548	3141
HQ10358	2	ga	12	2122	2145	2161
HQ10360	3	act	9	155	181	462
HQ10389	2	tg	20	223	262	1068
HQ10396	2	ca	10	2686	2705	5126
HQ10416	2	ag	9	336	353	2453
HQ10416	3	ggc	6	1975	1992	2453
HQ10427	2	ga	14	428	455	903
HQ10443	2	at	9	7	24	2213
HQ10451	3	gct	7	5472	5492	6008
HQ10460	2	tc	23	12	57	3811
HQ10460	2	ga	13	3734	3759	3811
HQ10460	2	ga	13	3764	3789	3811
HQ10460	3	gag	8	3788	3811	3811
HQ10472	2	ga	10	1200	1219	1252
HQ10501	2	ag	10	318	337	1678
HQ10502	2	ag	26	1231	1282	1325
HQ10524	2	ct	10	1624	1643	1781
HQ10524	2	ct	10	1651	1670	1781
HQ10524	2	ct	10	1693	1712	1781
HQ10550	2	ga	10	2956	2975	3100
HQ10550	2	ga	11	2982	3003	3100
HQ10550	2	ga	12	3009	3032	3100
HQ10550	2	ga	12	3037	3060	3100
HQ10550	2	ga	13	3065	3090	3100
HQ10580	2	ag	10	99	118	1906
HQ10584	3	cca	6	1882	1899	3751
HQ10584	6	ccacct	6	1897	1932	3751
HQ10590	2	ag	20	2676	2715	2766
HQ10597	2	tc	12	1	24	1101
HQ10606	3	aag	7	1	21	1687
HQ10606	3	ttc	6	92	109	1687
HQ10615	2	ag	9	21	38	602
HQ10616	2	tc	10	398	417	1849
HQ10635	2	tc	9	21	38	5120
HQ10635	2	ag	9	5082	5099	5120
HQ10647	3	cca	8	2429	2452	5114
HQ10649	3	gag	6	3453	3470	3909
HQ10653	2	ac	14	1	28	560
HQ10657	2	at	9	1583	1600	1609
HQ10661	2	ct	9	110	127	4805
HQ10662	3	aag	13	4275	4313	4315
HQ10670	5	cgggt	6	2596	2625	2688
HQ10685	5	gtttt	6	368	397	1788
HQ10685	5	aaaac	5	458	482	1788
HQ10694	2	at	9	1545	1562	3128
HQ10729	3	ctg	6	858	875	1003
HQ10730	4	aaag	5	8	27	1258
HQ10790	2	ct	9	175	192	3093
HQ10790	2	ag	9	2902	2919	3093
HQ10813	2	ga	10	1	20	1666
HQ10813	2	ag	10	29	48	1666
HQ10835	2	tc	12	2328	2351	2351
HQ10849	2	at	9	2361	2378	2406
HQ10864	2	ta	9	824	841	3067
HQ10864	5	atcca	5	66	90	3067
HQ10885	3	atg	7	1716	1736	2070
HQ10895	2	tc	10	19	38	4356
HQ10912	3	ctc	6	308	325	6393
HQ10923	2	ag	10	1410	1429	5007
HQ10923	2	ct	10	2395	2414	5007
HQ10934	2	ga	10	1381	1400	1484
HQ10934	2	ga	12	1405	1428	1484
HQ10934	2	ga	12	1433	1456	1484
HQ10934	2	ga	12	1461	1484	1484
HQ10935	3	ttc	6	1770	1787	2056
HQ10943	2	tc	9	37	54	1331
HQ10968	2	ct	22	1561	1604	1729
HQ10971	2	tc	9	76	93	595
HQ10972	3	tgg	7	1218	1238	4273
HQ10972	6	gtggag	6	1106	1141	4273
HQ10985	4	tatg	8	3541	3572	6351
HQ10989	2	at	9	1940	1957	2105
HQ10991	4	cctc	5	202	221	666
HQ10994	2	ga	9	1491	1508	1817
HQ10996	3	ggt	7	539	559	1207
HQ10997	2	tc	9	170	187	855
HQ11016	2	ac	9	447	464	1727
HQ11031	2	ga	10	219	238	1213
HQ11031	3	cac	6	879	896	1213
HQ11035	3	cgg	6	5921	5938	6148
HQ11037	3	ggt	7	2456	2476	2692
HQ11043	3	gcc	8	129	152	3096
HQ11047	2	ga	12	208	231	449
HQ11047	4	aaag	5	22	41	449
HQ11048	2	ga	22	119	162	1503
HQ11048	2	tg	10	1416	1435	1503
HQ11048	2	ga	9	1466	1483	1503
HQ11057	2	tg	9	2366	2383	3233
HQ11062	2	tc	18	48	83	4245
HQ11066	2	ga	9	4855	4872	5583
HQ11066	2	ct	9	5565	5582	5583
HQ11070	2	ga	11	107	128	1288
HQ11072	3	ggc	6	620	637	1205
HQ11072	3	cct	7	787	807	1205
HQ11072	3	gcg	6	960	977	1205
HQ11089	2	ga	20	154	193	1618
HQ11105	3	tga	7	1412	1432	1538
HQ11108	2	ag	13	232	257	1466
HQ11129	2	ct	9	39	56	1445
HQ11129	2	ct	12	59	82	1445
HQ11129	2	ca	12	230	253	1445
HQ11132	3	acc	6	243	260	972
HQ11132	3	acc	6	523	540	972
HQ11140	2	tc	9	1	18	3073
HQ11140	2	ag	10	2837	2856	3073
HQ11187	3	atg	8	585	608	1215
HQ11187	3	gat	7	662	682	1215
HQ11206	3	gga	6	214	231	2418
HQ11206	6	ggaggt	7	1	42	2418
HQ11215	6	gaaaga	6	196	231	646
HQ11218	2	ta	9	40	57	772
HQ11220	2	ga	9	94	111	5290
HQ11220	3	acc	6	332	349	5290
HQ11229	4	atga	5	2721	2740	2830
HQ11231	2	ct	12	58	81	1528
HQ11241	3	tct	8	456	479	3160
HQ11241	3	ttc	7	483	503	3160
HQ11241	3	ttc	8	508	531	3160
HQ11241	3	tct	8	532	555	3160
HQ11241	3	ttc	8	562	585	3160
HQ11241	3	tct	8	586	609	3160
HQ11241	3	ttc	8	616	639	3160
HQ11241	3	tct	8	640	663	3160
HQ11241	3	ttc	8	670	693	3160
HQ11241	3	tct	8	694	717	3160
HQ11241	3	ttc	8	724	747	3160
HQ11241	3	tct	8	748	771	3160
HQ11241	3	ttc	8	778	801	3160
HQ11241	3	tct	8	802	825	3160
HQ11241	3	ttc	16	832	879	3160
HQ11246	2	ca	9	1773	1790	3435
HQ11254	2	ct	10	1156	1175	3555
HQ11256	6	cctcca	7	389	430	5869
HQ11266	3	ggt	6	557	574	5330
HQ11266	3	cca	6	4755	4772	5330
HQ11269	3	ctt	6	1085	1102	1988
HQ11270	3	cct	9	1321	1347	1975
HQ11270	6	ctcaaa	5	1849	1878	1975
HQ11279	2	tc	9	134	151	2546
HQ11280	2	tc	10	1	20	1837
HQ11284	3	ctg	7	1829	1849	2627
HQ11294	4	aaga	5	885	904	2106
HQ11295	2	ga	11	1773	1794	1859
HQ11295	2	ga	12	1799	1822	1859
HQ11295	2	ga	13	1827	1852	1859
HQ11298	2	ga	9	2832	2849	2903
HQ11299	3	aag	8	1350	1373	2771
HQ11299	3	aga	8	1374	1397	2771
HQ11299	3	aag	8	1404	1427	2771
HQ11299	3	aga	8	1428	1451	2771
HQ11299	3	aag	8	1458	1481	2771
HQ11299	3	aga	8	1482	1505	2771
HQ11299	3	aag	8	1512	1535	2771
HQ11299	3	aga	8	1536	1559	2771
HQ11299	3	aag	8	1566	1589	2771
HQ11299	3	aga	8	1590	1613	2771
HQ11299	3	aag	8	1620	1643	2771
HQ11299	3	aga	8	1644	1667	2771
HQ11299	3	aag	8	1674	1697	2771
HQ11299	3	aga	8	1698	1721	2771
HQ11299	3	aag	8	1728	1751	2771
HQ11299	3	aga	8	1752	1775	2771
HQ11299	3	aag	8	1782	1805	2771
HQ11299	3	aga	8	1806	1829	2771
HQ11299	3	aag	8	1836	1859	2771
HQ11299	3	aga	8	1860	1883	2771
HQ11299	3	aag	8	1890	1913	2771
HQ11299	3	aga	8	1914	1937	2771
HQ11299	3	aag	8	1944	1967	2771
HQ11299	3	aga	8	1968	1991	2771
HQ11299	3	aag	8	1998	2021	2771
HQ11299	3	aga	8	2022	2045	2771
HQ11299	3	aag	8	2052	2075	2771
HQ11299	3	aga	8	2076	2099	2771
HQ11299	3	aag	8	2106	2129	2771
HQ11299	3	aga	8	2130	2153	2771
HQ11299	3	aag	7	2157	2177	2771
HQ11299	3	aag	8	2182	2205	2771
HQ11300	3	ttg	7	325	345	2327
HQ11304	3	tcc	6	1293	1310	3524
HQ11304	3	gga	6	2628	2645	3524
HQ11315	3	ggt	8	12154	12177	12368
HQ11316	3	tca	7	412	432	5190
HQ11318	6	gatggc	5	1391	1420	1653
HQ11319	3	cac	8	1901	1924	3661
HQ11384	2	ca	9	401	418	3463
HQ11384	2	tg	9	3046	3063	3463
HQ11396	2	ag	9	258	275	812
HQ11397	3	ggc	6	1420	1437	1755
HQ11415	3	gaa	6	16	33	367
HQ11457	2	tg	9	139	156	419
HQ11508	3	acc	8	19	42	3182
HQ11508	3	ttc	6	2913	2930	3182
HQ11516	2	ct	17	53	86	451
HQ11525	2	ct	9	201	218	2096
HQ11530	5	agaac	5	38	62	455
HQ11530	5	ttctg	5	390	414	455
HQ11536	2	ag	11	217	238	1225
HQ11541	2	ag	18	2816	2851	2852
HQ11546	2	ag	14	1491	1518	7411
HQ11548	3	tcc	6	2385	2402	2776
HQ11551	2	tc	11	1	22	1344
HQ11553	3	tgt	6	1056	1073	1257
HQ11557	2	ct	18	1780	1815	2048
HQ11559	2	ga	12	172	195	1486
HQ11569	6	gggaga	6	1	36	694
HQ11569	6	gagaag	6	654	689	694
HQ11572	2	ct	11	1538	1559	3013
HQ11573	2	ac	9	23	40	2862
HQ11573	2	ct	16	42	73	2862
HQ11573	2	ct	10	2073	2092	2862
HQ11575	2	tc	16	722	753	1294
HQ11601	2	tc	9	63	80	3626
HQ11601	2	ag	9	3546	3563	3626
HQ11606	2	ac	12	244	267	1472
HQ11612	3	gcg	6	685	702	809
HQ11615	2	tc	21	1	42	2412
HQ11627	2	ga	11	3310	3331	3335
HQ11629	3	cat	6	1689	1706	2841
HQ11632	2	ga	10	279	298	523
HQ11632	2	ga	10	483	502	523
HQ11641	2	ag	10	1889	1908	1908
HQ11652	3	ctc	7	228	248	1189
HQ11653	2	ct	10	1	20	2208
HQ11653	2	ag	9	2190	2207	2208
HQ11667	3	aag	7	2236	2256	2707
HQ11673	2	ga	9	267	284	1015
HQ11676	3	cgg	6	2525	2542	3779
HQ11680	2	ag	9	1033	1050	1189
HQ11692	2	ag	9	700	717	723
HQ11697	3	gag	8	1093	1116	1869
HQ11701	2	ag	21	1348	1389	1422
HQ11715	2	tc	10	4637	4656	4656
HQ11724	3	gag	6	363	380	603
HQ11733	2	ct	9	151	168	709
HQ11733	2	ac	10	199	218	709
HQ11733	3	tgt	6	685	702	709
HQ11777	2	at	10	966	985	3998
HQ11796	2	tc	18	26	61	1233
HQ11807	3	aga	6	189	206	1938
HQ11814	2	ac	9	1612	1629	1674
HQ11816	2	at	12	1230	1253	2253
HQ11825	2	at	11	855	876	1022
HQ11827	2	at	9	1423	1440	1492
HQ11844	2	tc	9	986	1003	1004
HQ11854	2	ac	10	1422	1441	1448
HQ11864	2	ca	9	1235	1252	1748
HQ11864	3	ctt	8	1585	1608	1748
HQ11884	2	gt	10	11	30	1332
HQ11912	3	aga	6	1556	1573	2351
HQ11915	3	cca	7	419	439	1318
HQ11916	2	ga	19	1251	1288	1833
HQ11919	2	ct	13	1	26	973
HQ11919	3	gag	7	938	958	973
HQ11930	2	ga	11	84	105	1802
HQ11937	2	tc	14	335	362	788
HQ11937	2	tc	11	766	787	788
HQ11940	3	gca	8	26	49	664
HQ11942	2	at	14	88	115	1770
HQ11948	3	cgg	7	293	313	651
HQ11952	6	ccatac	5	1916	1945	1947
HQ11957	2	ga	11	782	803	803
HQ11963	3	gcg	7	98	118	1409
HQ11966	2	tc	11	3241	3262	3271
HQ11979	3	ggt	8	513	536	566
HQ12013	4	ttca	5	67	86	6028
HQ12023	3	tct	6	1683	1700	1785
HQ12024	3	tgg	8	1236	1259	1628
HQ12028	3	ctg	6	474	491	2050
HQ12033	2	ga	20	4276	4315	4351
HQ12059	3	cgg	8	454	477	568
HQ12069	2	tc	9	1	18	853
HQ12075	2	ga	10	620	639	758
HQ12075	2	ga	11	646	667	758
HQ12075	2	ga	12	673	696	758
HQ12075	2	ga	12	701	724	758
HQ12075	2	ga	13	729	754	758
HQ12075	5	cactg	5	447	471	758
HQ12076	2	tc	9	596	613	3556
HQ12083	6	tgatgt	6	2354	2389	3606
HQ12095	2	at	10	829	848	1137
HQ12099	4	tatc	5	1	20	1231
HQ12099	4	atag	5	1209	1228	1231
HQ12107	2	ct	11	33	54	1561
HQ12108	2	ct	11	2925	2946	2998
HQ12109	2	ct	10	155	174	3039
HQ12110	3	tct	7	73	93	1816
HQ12116	2	ag	11	177	198	1283
HQ12140	6	aaatgg	5	41	70	3025
HQ12144	3	gaa	6	1426	1443	1849
HQ12150	3	cgg	7	817	837	1141
HQ12173	2	tc	9	1	18	1537
HQ12185	2	tg	9	1166	1183	1535
HQ12186	2	ag	9	340	357	487
HQ12188	3	gta	6	1	18	5952
HQ12190	3	cat	7	99	119	823
HQ12190	3	cat	8	121	144	823
HQ12196	2	ag	9	1967	1984	1984
HQ12212	3	cgg	8	536	559	1201
HQ12234	3	tct	8	151	174	1671
HQ12234	3	tct	8	178	201	1671
HQ12235	3	cgg	6	2114	2131	2214
HQ12269	2	ac	10	152	171	1954
HQ12288	3	agg	6	2561	2578	2903
HQ12309	2	tc	11	1	22	1549
HQ12309	2	ga	11	1528	1549	1549
HQ12311	2	ct	12	1	24	2006
HQ12314	2	tc	12	1	24	316
HQ12315	2	tc	9	1	18	2233
HQ12316	2	ct	10	608	627	1341
HQ12327	2	ag	9	3212	3229	3325
HQ12328	2	ag	9	245	262	1532
HQ12328	3	atc	6	417	434	1532
HQ12337	3	tct	7	403	423	826
HQ12337	3	ttc	7	428	448	826
HQ12337	3	ttc	8	453	476	826
HQ12337	3	tct	8	477	500	826
HQ12337	3	ttc	8	507	530	826
HQ12337	3	tct	8	531	554	826
HQ12337	3	ttc	8	561	584	826
HQ12337	3	tct	8	585	608	826
HQ12337	3	ttc	8	615	638	826
HQ12337	3	tct	8	639	662	826
HQ12337	3	ttc	8	669	692	826
HQ12337	3	tct	8	693	716	826
HQ12337	3	ttc	8	723	746	826
HQ12337	3	tct	8	747	770	826
HQ12337	3	ttc	8	777	800	826
HQ12337	3	tct	8	801	824	826
HQ12354	3	tga	7	260	280	1556
HQ12354	3	atg	8	336	359	1556
HQ12358	5	tcatc	5	139	163	771
HQ12375	2	ct	11	1	22	350
HQ12377	2	ga	11	1233	1254	1409
HQ12377	2	ga	10	1259	1278	1409
HQ12379	3	tct	6	388	405	449
HQ12381	4	aatg	6	602	625	1318
HQ12392	2	ag	12	233	256	392
HQ12392	2	ag	11	264	285	392
HQ12392	2	ag	12	290	313	392
HQ12392	2	ga	11	315	336	392
HQ12392	2	ga	12	340	363	392
HQ12392	2	ga	12	369	392	392
HQ12394	2	tc	11	90	111	2214
HQ12394	3	ctt	6	495	512	2214
HQ12399	2	ct	11	11	32	3547
HQ12399	2	at	9	3491	3508	3547
HQ12414	2	ac	10	803	822	861
HQ12417	6	gctatt	5	1019	1048	1089
HQ12424	2	ga	10	1912	1931	2096
HQ12424	2	ga	23	1938	1983	2096
HQ12424	2	ga	11	1986	2007	2096
HQ12424	2	ga	12	2011	2034	2096
HQ12424	2	ga	12	2040	2063	2096
HQ12429	2	ag	9	27	44	1504
HQ12437	3	tcc	9	424	450	1124
HQ12437	3	cct	9	450	476	1124
HQ12441	2	ct	11	34	55	707
HQ12441	2	tc	12	58	81	707
HQ12441	2	ct	9	84	101	707
HQ12441	2	ct	11	104	125	707
HQ12458	2	ga	11	1	22	1201
HQ12458	3	tgt	7	490	510	1201
HQ12459	3	agc	6	262	279	441
HQ12465	2	ac	9	546	563	2881
HQ12465	3	tga	8	165	188	2881
HQ12477	2	ac	10	370	389	585
HQ12489	3	ctt	6	219	236	930
HQ12501	5	tttct	5	1	25	1029
HQ12508	3	tct	6	1248	1265	1502
HQ12523	3	ggt	6	2287	2304	2566
HQ12525	2	ga	10	2188	2207	2232
HQ12530	2	ga	10	1	20	1435
HQ12548	3	cac	7	343	363	1292
HQ12548	3	ccg	8	401	424	1292
HQ12548	3	gag	7	901	921	1292
HQ12586	2	ag	11	270	291	395
HQ12586	2	ag	12	293	316	395
HQ12586	2	ga	11	318	339	395
HQ12586	2	ga	12	343	366	395
HQ12586	2	ga	12	372	395	395
HQ12590	2	ga	10	566	585	2349
HQ12594	2	ag	9	339	356	357
HQ12613	3	ctt	8	2043	2066	2343
HQ12613	3	ttc	7	2070	2090	2343
HQ12613	3	ttc	8	2095	2118	2343
HQ12613	3	tct	8	2119	2142	2343
HQ12613	3	ttc	8	2149	2172	2343
HQ12613	3	tct	8	2173	2196	2343
HQ12613	3	ttc	8	2203	2226	2343
HQ12613	3	tct	8	2227	2250	2343
HQ12613	3	ttc	8	2257	2280	2343
HQ12613	3	tct	8	2281	2304	2343
HQ12633	3	ctg	7	2435	2455	2684
HQ12660	2	tc	10	2122	2141	2141
HQ12663	6	taatcc	5	340	369	1365
HQ12669	3	tga	6	1751	1768	2125
HQ12719	4	taat	6	96	119	380
HQ12721	6	tgccgg	5	1	30	4373
HQ12727	3	cgg	7	3405	3425	3466
HQ12728	2	at	11	1048	1069	1138
HQ12741	3	ggt	6	105	122	353
HQ12741	3	gtg	6	334	351	353
HQ12745	3	atg	8	369	392	2322
HQ12745	3	atg	8	423	446	2322
HQ12745	3	tga	8	450	473	2322
HQ12768	6	ccttag	5	379	408	628
HQ12774	2	tc	10	443	462	581
HQ12787	3	agg	6	409	426	3383
HQ12807	3	ccg	7	163	183	2980
HQ12810	3	cga	6	223	240	1428
HQ12818	3	gag	6	41	58	1543
HQ12818	3	gaa	7	586	606	1543
HQ12818	3	gaa	7	613	633	1543
HQ12857	2	tg	11	2	23	300
HQ12896	4	cata	5	72	91	397
HQ12904	2	ga	11	385	406	586
HQ12904	6	gagagg	8	151	198	586
HQ12918	2	tg	9	590	607	607
HQ12931	6	ttaggg	5	544	573	800
HQ12962	2	tg	11	1075	1096	2259
HQ12962	2	tg	9	1106	1123	2259
HQ12963	2	ag	9	730	747	834
HQ12981	2	ct	10	1	20	353
HQ12987	2	gt	10	1	20	676
HQ12993	3	atg	7	8	28	372
HQ12997	2	gt	10	93	112	410
HQ12998	2	ct	11	4	25	5128
HQ13001	3	tac	6	105	122	980
HQ13001	3	tag	6	857	874	980
HQ13004	2	ct	12	1	24	322
HQ13011	3	tcc	6	83	100	1103
HQ13014	3	agc	7	1942	1962	3181
HQ13014	3	ctg	7	2169	2189	3181
HQ13015	3	taa	6	3030	3047	3309
HQ13015	4	acat	5	446	465	3309
HQ13018	2	at	9	558	575	2587
HQ13021	2	tc	9	1	18	2461
HQ13026	2	ct	9	1	18	3109
HQ13026	2	ga	11	2850	2871	3109
HQ13026	2	ga	11	2876	2897	3109
HQ13029	2	ct	10	59	78	2903
HQ13029	2	ag	10	2826	2845	2903
HQ13038	2	ct	11	7	28	3280
HQ13048	3	ggt	6	264	281	1779
HQ13058	2	tg	12	507	530	538
HQ13064	3	ttc	6	4197	4214	4285
HQ13093	3	tcc	7	210	230	2534
HQ13093	3	gga	7	2305	2325	2534
HQ13098	2	ta	11	911	932	1426
HQ13098	3	aat	6	219	236	1426
HQ13100	3	cgg	6	179	196	1836
HQ13115	2	gt	9	298	315	2678
HQ13149	2	ag	10	35	54	1536
HQ13149	2	ag	11	60	81	1536
HQ13149	3	tgt	6	1446	1463	1536
HQ13152	3	tgc	9	1101	1127	1290
HQ13156	2	ct	10	412	431	2627
HQ13160	2	ga	9	3380	3397	3553
HQ13160	2	ga	23	3407	3452	3553
HQ13160	2	ga	11	3455	3476	3553
HQ13160	2	ga	12	3480	3503	3553
HQ13160	2	ga	13	3509	3534	3553
HQ13160	3	gag	7	3533	3553	3553
HQ13177	3	tct	6	551	568	2116
HQ13177	3	tct	15	578	622	2116
HQ13177	3	ttc	7	628	648	2116
HQ13177	3	ttc	8	653	676	2116
HQ13177	3	tct	8	677	700	2116
HQ13177	3	ttc	8	707	730	2116
HQ13177	3	tct	8	731	754	2116
HQ13179	2	at	11	1	22	684
HQ13194	2	ga	23	5315	5360	5452
HQ13194	2	ga	11	5363	5384	5452
HQ13194	2	ga	12	5388	5411	5452
HQ13194	2	ga	13	5417	5442	5452
HQ13209	3	aag	8	1577	1600	2186
HQ13218	2	tg	9	3307	3324	3457
HQ13228	3	tcc	6	892	909	1749
HQ13238	3	gga	7	1909	1929	2086
HQ13250	3	cca	6	365	382	3425
HQ13250	3	ggt	6	3042	3059	3425
HQ13256	2	ta	9	25	42	2125
HQ13256	3	ttc	6	1946	1963	2125
HQ13258	2	ct	11	75	96	777
HQ13260	3	cac	7	595	615	1906
HQ13261	2	tg	9	489	506	2300
HQ13276	2	ct	11	4	25	1486
HQ13279	2	tc	9	6	23	1351
HQ13293	6	gaaaag	5	143	172	1835
HQ13312	3	ctc	6	392	409	1912
HQ13312	3	gaa	6	1358	1375	1912
HQ13318	3	cat	8	62	85	4063
HQ13333	3	gat	6	302	319	3482
HQ13351	3	cgc	6	72	89	917
HQ13354	3	gaa	8	972	995	1832
HQ13364	3	cca	7	14	34	557
HQ13373	3	gaa	6	573	590	2571
HQ13383	3	atc	6	25	42	1117
HQ13383	3	tca	8	45	68	1117
HQ13386	3	cgc	7	100	120	3204
HQ13391	3	tca	7	404	424	2271
HQ13420	2	tg	9	2026	2043	2244
HQ13428	2	ag	9	2835	2852	2852
HQ13435	2	ct	9	32	49	3253
HQ13435	2	ct	10	58	77	3253
HQ13435	2	ct	10	85	104	3253
HQ13435	2	tc	10	116	135	3253
HQ13452	3	ccg	6	1328	1345	1942
HQ13463	3	taa	7	1792	1812	1893
HQ13467	3	tta	6	729	746	2196
HQ13467	3	tta	6	946	963	2196
HQ13482	2	ct	13	1	26	2071
HQ13489	4	aaag	7	179	206	3110
HQ13508	2	ct	9	15	32	1725
HQ13516	3	ctt	6	806	823	1686
HQ13531	3	gac	6	2140	2157	2302
HQ13548	6	tggagt	5	1	30	2271
HQ13554	3	atc	8	565	588	1350
HQ13562	3	tgg	6	379	396	1942
HQ13573	2	ga	10	303	322	1912
HQ13573	2	ga	9	329	346	1912
HQ13578	3	aac	6	1215	1232	2223
HQ13578	3	tgt	6	1770	1787	2223
HQ13604	2	ct	9	23	40	2372
HQ13604	2	tc	10	156	175	2372
HQ13616	4	agat	10	1518	1557	1652
HQ13631	2	ga	9	1248	1265	2508
HQ13631	3	gaa	6	314	331	2508
HQ13631	3	ttc	6	2178	2195	2508
HQ13632	4	ttta	5	210	229	944
HQ13642	2	ag	10	644	663	1089
HQ13681	3	atc	8	1433	1456	1641
HQ13694	3	ggc	6	82	99	2192
HQ13694	3	agg	7	1980	2000	2192
HQ13702	3	cca	6	88	105	3043
HQ13728	2	tc	12	1	24	1803
HQ13736	2	gt	15	290	319	329
HQ13738	2	tc	11	464	485	810
HQ13738	2	ct	9	487	504	810
HQ13738	2	ct	11	507	528	810
HQ13749	3	gaa	6	49	66	1491
HQ13749	3	ttc	6	1273	1290	1491
HQ13763	2	tc	12	1	24	956
HQ13767	3	ggc	6	154	171	799
HQ13767	3	cgc	6	368	385	799
HQ13784	3	ctt	6	141	158	402
HQ13832	2	ct	13	1	26	673
HQ13834	2	ag	9	1343	1360	1627
HQ13834	3	tct	6	428	445	1627
HQ13852	2	ct	10	44	63	1513
HQ13865	3	tga	9	67	93	381
HQ13885	2	ac	11	117	138	1805
HQ13914	3	gac	7	484	504	1600
HQ13914	3	gtc	7	1299	1319	1600
HQ13924	2	ga	10	1	20	1667
HQ13925	3	tct	6	904	921	1146
HQ13932	3	taa	8	1453	1476	1508
HQ13937	3	ttc	7	13	33	2128
HQ13971	3	agg	9	358	384	733
HQ13991	2	ta	11	19	40	1271
HQ14001	2	ct	9	4	21	2162
HQ14001	2	ga	9	2141	2158	2162
HQ14017	2	ac	9	240	257	758
HQ14028	3	tcc	7	132	152	1898
HQ14044	2	ac	11	21	42	1038
HQ14047	2	ct	10	1	20	1009
HQ14047	3	gat	8	269	292	1009
HQ14047	3	atg	8	295	318	1009
HQ14089	3	ttc	16	32	79	412
HQ14089	3	ttc	8	87	110	412
HQ14089	3	tct	8	111	134	412
HQ14089	3	ttc	8	141	164	412
HQ14089	3	tct	8	165	188	412
HQ14089	3	ttc	8	195	218	412
HQ14089	3	tct	8	219	242	412
HQ14106	2	ga	12	40	63	3246
HQ14106	2	ga	12	68	91	3246
HQ14106	2	ga	13	96	121	3246
HQ14107	2	ct	9	22	39	393
HQ14107	2	ag	9	294	311	393
HQ14119	2	at	9	1474	1491	3218
HQ14119	2	ta	9	1727	1744	3218
HQ14126	2	ta	11	1326	1347	1363
HQ14160	2	ct	12	1	24	1525
HQ14172	4	atct	5	301	320	375
HQ14172	5	attcc	5	203	227	375
HQ14172	5	cattc	5	275	299	375
HQ14199	2	ag	10	4068	4087	4145
[truncated: 4,903 more rows]
